# Supplementary material for: 1-[Bis(4-fluoro­phen­yl)meth­yl]-4-[2-(2-methyl­phen­oxy)eth­yl]piperazine
Source: Acta Crystallogr Sect E Struct Rep Online. 2012 Mar 17;68(Pt 4):o1077. doi: 10.1107/S1600536812010744 (PMC3344032; doi:10.1107/S1600536812010744)
Supplement: Supplementary file 1 [file e-68-o1077-sup1.cif]

##############################################################################
#                                                                            #
# This CIF contains the data in a paper accepted for publication in          #
# Acta Crystallographica Section E. It conforms to the requirements of       #
# Notes for Authors for Acta Crystallographica Section E, and has been       #
# peer reviewed under the auspices of the IUCr Commission on Journals.       #
#                                                                            #
# Full details of the Crystallographic Information File format               #
# are given in the paper "The Crystallographic Information File (CIF):       #
# a New Standard Archive File for Crystallography" by S. R. Hall, F. H.      #
# Allen and I. D. Brown [Acta Cryst. (1991), A47, 655-685].                  #
#                                                                            #
# The current version of the core CIF dictionary is obtainable from          #
# ftp://ftp.iucr.org/pub/cif_core.dic.                                       #
#                                                                            #
# Software is freely available for graphical display of the structure(s)     #
# in this CIF. For information consult the CIF software page                 #
# http://www.iucr.org/resources/cif/software.                                #
#                                                                            #
# This file may be used for bona fide research purposes within the           #
# scientific community so long as proper attribution is given to the journal # 
# article from which it was obtained.                                        #
#                                                                            #
##############################################################################
data_I
_audit_creation_method     SHELXL-97
_chemical_name_systematic
;
1-[Bis(4-fluorophenyl)methyl]-4-[2-(2-methylphenoxy)ethyl]piperazine
;
_chemical_name_common     ?
_chemical_formula_moiety     'C26 H28 F2 N2 O'
_chemical_formula_sum     'C26 H28 F2 N2 O'
_chemical_formula_iupac     'C26 H28 F2 N2 O'
_chemical_formula_weight     422.50
_chemical_melting_point     ?
_symmetry_cell_setting     monoclinic
_symmetry_space_group_name_H-M     'P 21/c'
loop_
    _symmetry_equiv_pos_as_xyz
    'x, y, z'
    '-x, y+1/2, -z+1/2'
    '-x, -y, -z'
    'x, -y-1/2, z-1/2'
_cell_length_a     10.021(2)
_cell_length_b     15.203(3)
_cell_length_c     15.868(3)
_cell_angle_alpha     90.00
_cell_angle_beta     100.54(3)
_cell_angle_gamma     90.00
_cell_volume     2376.7(8)
_cell_formula_units_Z     4
_cell_measurement_reflns_used     25
_cell_measurement_theta_min     10
_cell_measurement_theta_max     13
_cell_measurement_temperature     293(2)
_exptl_crystal_description     block
_exptl_crystal_colour     colorless
_exptl_crystal_size_max     0.30
_exptl_crystal_size_mid     0.20
_exptl_crystal_size_min     0.10
_exptl_crystal_density_diffrn     1.181
_exptl_crystal_density_meas     ?
_exptl_crystal_density_method     'not measured'
_exptl_crystal_F_000     896
_exptl_absorpt_coefficient_mu     0.083
_exptl_absorpt_correction_type     psi-scan
_exptl_absorpt_process_details     '(North <i>et al.</i>, 1968)'
_exptl_absorpt_correction_T_min     0.9756
_exptl_absorpt_correction_T_max     0.9918
_exptl_special_details
;
;
_diffrn_ambient_temperature     293(2)
_diffrn_radiation_type     MoK\a
_diffrn_radiation_wavelength     0.71073
_diffrn_radiation_source     'fine-focus sealed tube'
_diffrn_radiation_monochromator     graphite
_diffrn_measurement_device_type     'Enraf--Nonious CAD-4'
_diffrn_measurement_method     \w/2\q
_diffrn_detector_area_resol_mean     ?
_diffrn_reflns_number     4618
_diffrn_reflns_av_R_equivalents     0.0402
_diffrn_reflns_av_sigmaI/netI     0.0447
_diffrn_reflns_theta_min     1.87
_diffrn_reflns_theta_max     25.36
_diffrn_reflns_theta_full     25.36
_diffrn_measured_fraction_theta_max     1.000
_diffrn_measured_fraction_theta_full     1.000
_diffrn_reflns_limit_h_min     0
_diffrn_reflns_limit_h_max     12
_diffrn_reflns_limit_k_min     0
_diffrn_reflns_limit_k_max     18
_diffrn_reflns_limit_l_min     -19
_diffrn_reflns_limit_l_max     18
_diffrn_standards_number     3
_diffrn_standards_interval_count     200
_diffrn_standards_interval_time     120
_diffrn_standards_decay_%     1
_refine_special_details
;
Refinement of <i>F</i>^2^ against ALL reflections. The weighted <i>R</i>-factor
<i>wR</i> and goodness of fit <i>S</i> are based on <i>F</i>^2^, conventional
<i>R</i>-factors <i>R</i> are based on <i>F</i>, with <i>F</i> set to zero for
negative <i>F</i>^2^. The threshold expression of <i>F</i>^2^ >
\s(<i>F</i>^2^) is used only for calculating <i>R</i>-factors(gt) <i>etc</i>.
and is not relevant to the choice of reflections for refinement.
<i>R</i>-factors based on <i>F</i>^2^ are statistically about twice as large
as those based on <i>F</i>, and <i>R</i>- factors based on ALL data will be
even larger.
;
_reflns_number_total     4355
_reflns_number_gt     2404
_reflns_threshold_expression     I>2\s(I)
_refine_ls_structure_factor_coef     Fsqd
_refine_ls_matrix_type     full
_refine_ls_R_factor_all     0.1218
_refine_ls_R_factor_gt     0.0630
_refine_ls_wR_factor_gt     0.1570
_refine_ls_wR_factor_ref     0.1914
_refine_ls_goodness_of_fit_ref     1.034
_refine_ls_restrained_S_all     1.034
_refine_ls_number_reflns     4355
_refine_ls_number_parameters     281
_refine_ls_number_restraints     0
_refine_ls_hydrogen_treatment     constr
_refine_ls_weighting_scheme     calc
_refine_ls_weighting_details
                 'calc w=1/[\s^2^(Fo^2^)+(0.1000P)^2^] where P=(Fo^2^+2Fc^2^)/3'
_atom_sites_solution_hydrogens     geom
_atom_sites_solution_primary     direct
_atom_sites_solution_secondary     difmap
_refine_ls_shift/su_max     0.000
_refine_ls_shift/su_mean     0.000
_refine_diff_density_max     0.162
_refine_diff_density_min     -0.194
_refine_ls_extinction_method     'SHELXL97 (Sheldrick, 2008)'
_refine_ls_extinction_coef     0.015(2)
_refine_ls_extinction_expression
                                  'Fc^*^=kFc[1+0.001xFc^2^\l^3^/sin(2\q)]^-1/4^'
loop_
    _atom_type_symbol
    _atom_type_description
    _atom_type_scat_dispersion_real
    _atom_type_scat_dispersion_imag
    _atom_type_scat_source
    'C' 'C' 0.0033 0.0016
                         'International Tables Vol C Tables 4.2.6.8 and 6.1.1.4'
    'H' 'H' 0.0000 0.0000
                         'International Tables Vol C Tables 4.2.6.8 and 6.1.1.4'
    'N' 'N' 0.0061 0.0033
                         'International Tables Vol C Tables 4.2.6.8 and 6.1.1.4'
    'O' 'O' 0.0106 0.0060
                         'International Tables Vol C Tables 4.2.6.8 and 6.1.1.4'
    'F' 'F' 0.0171 0.0103
                         'International Tables Vol C Tables 4.2.6.8 and 6.1.1.4'
_computing_data_collection     'CAD-4 EXPRESS (Enraf--Nonius, 1994)'
_computing_cell_refinement     'CAD-4 EXPRESS (Enraf--Nonius, 1994)'
_computing_data_reduction     'XCAD4 (Harms & Wocadlo, 1995)'
_computing_structure_solution     'SHELXS97 (Sheldrick, 2008)'
_computing_structure_refinement     'SHELXL97 (Sheldrick, 2008)'
_computing_molecular_graphics     'SHELXTL (Sheldrick, 2008)'
_computing_publication_material     'SHELXL97 (Sheldrick, 2008)'
loop_
    _atom_site_type_symbol
    _atom_site_label
    _atom_site_fract_x
    _atom_site_fract_y
    _atom_site_fract_z
    _atom_site_U_iso_or_equiv
    _atom_site_adp_type
    _atom_site_calc_flag
    _atom_site_refinement_flags
    _atom_site_occupancy
    _atom_site_symmetry_multiplicity
    _atom_site_disorder_assembly
    _atom_site_disorder_group
    O O 0.7306(2) 1.14171(14) 0.42351(12) 0.0810(7) Uani d . 1 1 . .
    N N1 0.7468(2) 0.84241(14) 0.22937(13) 0.0581(6) Uani d . 1 1 . .
    F F1 0.8567(2) 0.43605(12) 0.19160(11) 0.1000(7) Uani d . 1 1 . .
    C C1 0.7161(3) 0.65379(19) 0.18894(18) 0.0643(8) Uani d . 1 1 . .
    H H1A 0.6365 0.6807 0.1978 0.077 Uiso calc R 1 1 . .
    N N2 0.7479(2) 0.95279(15) 0.37811(14) 0.0686(7) Uani d . 1 1 . .
    F F2 0.5198(2) 0.89761(15) -0.16486(11) 0.1113(7) Uani d . 1 1 . .
    C C2 0.7277(3) 0.5639(2) 0.19660(18) 0.0721(9) Uani d . 1 1 . .
    H H2A 0.6576 0.5304 0.2111 0.087 Uiso calc R 1 1 . .
    C C3 0.8442(4) 0.5253(2) 0.18250(17) 0.0708(8) Uani d . 1 1 . .
    C C4 0.9473(3) 0.5721(2) 0.1593(2) 0.0756(9) Uani d . 1 1 . .
    H H4A 1.0247 0.5441 0.1482 0.091 Uiso calc R 1 1 . .
    C C5 0.9339(3) 0.6618(2) 0.15294(18) 0.0681(8) Uani d . 1 1 . .
    H H5A 1.0042 0.6945 0.1376 0.082 Uiso calc R 1 1 . .
    C C6 0.8195(3) 0.70541(18) 0.16848(15) 0.0552(7) Uani d . 1 1 . .
    C C7 0.8082(3) 0.80441(18) 0.16018(16) 0.0561(7) Uani d . 1 1 . .
    H H7A 0.9001 0.8284 0.1652 0.067 Uiso calc R 1 1 . .
    C C8 0.7296(3) 0.82920(17) 0.07345(16) 0.0546(7) Uani d . 1 1 . .
    C C9 0.5904(3) 0.8252(3) 0.05368(19) 0.0904(11) Uani d . 1 1 . .
    H H9A 0.5427 0.8064 0.0954 0.108 Uiso calc R 1 1 . .
    C C10 0.5197(3) 0.8480(3) -0.0254(2) 0.1014(13) Uani d . 1 1 . .
    H H10A 0.4253 0.8455 -0.0369 0.122 Uiso calc R 1 1 . .
    C C11 0.5892(3) 0.8743(2) -0.08663(18) 0.0724(9) Uani d . 1 1 . .
    C C12 0.7263(3) 0.87824(19) -0.07114(18) 0.0685(8) Uani d . 1 1 . .
    H H12A 0.7727 0.8961 -0.1138 0.082 Uiso calc R 1 1 . .
    C C13 0.7958(3) 0.85550(17) 0.00850(17) 0.0597(7) Uani d . 1 1 . .
    H H13A 0.8901 0.8578 0.0191 0.072 Uiso calc R 1 1 . .
    C C14 0.7401(3) 0.93889(19) 0.22319(18) 0.0713(8) Uani d . 1 1 . .
    H H14A 0.6883 0.9558 0.1678 0.086 Uiso calc R 1 1 . .
    H H14B 0.8311 0.9626 0.2278 0.086 Uiso calc R 1 1 . .
    C C15 0.6743(3) 0.9766(2) 0.29339(17) 0.0745(9) Uani d . 1 1 . .
    H H15A 0.6709 1.0402 0.2882 0.089 Uiso calc R 1 1 . .
    H H15B 0.5818 0.9552 0.2867 0.089 Uiso calc R 1 1 . .
    C C16 0.7577(4) 0.85698(18) 0.38358(18) 0.0739(9) Uani d . 1 1 . .
    H H16A 0.6674 0.8320 0.3782 0.089 Uiso calc R 1 1 . .
    H H16B 0.8091 0.8403 0.4391 0.089 Uiso calc R 1 1 . .
    C C17 0.8258(3) 0.82076(18) 0.31398(16) 0.0643(8) Uani d . 1 1 . .
    H H17A 0.9163 0.8454 0.3195 0.077 Uiso calc R 1 1 . .
    H H17B 0.8342 0.7574 0.3199 0.077 Uiso calc R 1 1 . .
    C C18 0.6835(4) 0.9899(2) 0.44565(19) 0.0815(9) Uani d . 1 1 . .
    H H18A 0.6856 0.9462 0.4904 0.098 Uiso calc R 1 1 . .
    H H18B 0.5891 1.0019 0.4219 0.098 Uiso calc R 1 1 . .
    C C19 0.7477(4) 1.07238(19) 0.48507(19) 0.0823(10) Uani d . 1 1 . .
    H H19A 0.7063 1.0889 0.5335 0.099 Uiso calc R 1 1 . .
    H H19B 0.8436 1.0624 0.5059 0.099 Uiso calc R 1 1 . .
    C C20 0.7721(3) 1.2243(2) 0.4525(2) 0.0683(8) Uani d . 1 1 . .
    C C21 0.7494(3) 1.2900(2) 0.3902(2) 0.0737(9) Uani d . 1 1 . .
    C C22 0.7859(4) 1.3752(2) 0.4162(3) 0.0940(11) Uani d . 1 1 . .
    H H22A 0.7715 1.4205 0.3762 0.113 Uiso calc R 1 1 . .
    C C23 0.8430(4) 1.3944(2) 0.5001(3) 0.0995(12) Uani d . 1 1 . .
    H H23A 0.8660 1.4521 0.5160 0.119 Uiso calc R 1 1 . .
    C C24 0.8657(3) 1.3293(2) 0.5596(2) 0.0859(10) Uani d . 1 1 . .
    H H24A 0.9042 1.3423 0.6161 0.103 Uiso calc R 1 1 . .
    C C25 0.8314(3) 1.2432(2) 0.5358(2) 0.0778(9) Uani d . 1 1 . .
    H H25A 0.8484 1.1982 0.5761 0.093 Uiso calc R 1 1 . .
    C C26 0.6884(4) 1.2689(3) 0.2986(2) 0.1020(12) Uani d . 1 1 . .
    H H26A 0.6800 1.3219 0.2651 0.153 Uiso calc R 1 1 . .
    H H26B 0.6003 1.2432 0.2962 0.153 Uiso calc R 1 1 . .
    H H26C 0.7459 1.2281 0.2759 0.153 Uiso calc R 1 1 . .
loop_
    _atom_site_aniso_label
    _atom_site_aniso_U_11
    _atom_site_aniso_U_22
    _atom_site_aniso_U_33
    _atom_site_aniso_U_12
    _atom_site_aniso_U_13
    _atom_site_aniso_U_23
    O 0.1193(18) 0.0623(13) 0.0637(13) 0.0113(12) 0.0232(12) 0.0065(10)
    N1 0.0634(14) 0.0592(15) 0.0511(13) 0.0048(11) 0.0091(11) 0.0049(10)
    F1 0.1421(18) 0.0689(13) 0.0948(14) 0.0127(11) 0.0372(13) 0.0029(10)
    C1 0.0565(17) 0.066(2) 0.0750(19) -0.0016(15) 0.0229(15) -0.0084(15)
    N2 0.0968(18) 0.0572(15) 0.0523(13) 0.0053(13) 0.0147(13) 0.0038(11)
    F2 0.1128(16) 0.1552(19) 0.0604(11) 0.0259(14) 0.0010(11) 0.0235(12)
    C2 0.083(2) 0.068(2) 0.070(2) -0.0132(17) 0.0276(17) -0.0105(15)
    C3 0.100(2) 0.0559(19) 0.0590(18) 0.0070(18) 0.0206(17) 0.0017(14)
    C4 0.076(2) 0.075(2) 0.079(2) 0.0236(17) 0.0225(17) 0.0128(17)
    C5 0.0527(17) 0.077(2) 0.077(2) 0.0093(15) 0.0180(15) 0.0144(16)
    C6 0.0532(16) 0.0625(18) 0.0507(15) 0.0007(14) 0.0118(13) -0.0001(13)
    C7 0.0465(15) 0.0654(18) 0.0574(16) -0.0024(13) 0.0121(13) 0.0024(13)
    C8 0.0532(16) 0.0569(17) 0.0560(16) 0.0008(13) 0.0158(13) 0.0014(13)
    C9 0.0542(19) 0.158(3) 0.0602(19) -0.005(2) 0.0144(15) 0.022(2)
    C10 0.0563(19) 0.179(4) 0.067(2) 0.005(2) 0.0075(17) 0.024(2)
    C11 0.081(2) 0.085(2) 0.0493(17) 0.0114(18) 0.0069(16) 0.0079(15)
    C12 0.085(2) 0.069(2) 0.0567(18) -0.0005(16) 0.0274(16) 0.0079(14)
    C13 0.0613(17) 0.0570(17) 0.0652(18) -0.0030(13) 0.0235(15) 0.0035(14)
    C14 0.091(2) 0.063(2) 0.0593(17) 0.0127(16) 0.0123(16) 0.0119(14)
    C15 0.099(2) 0.0620(18) 0.0628(19) 0.0173(17) 0.0166(17) 0.0043(15)
    C16 0.107(3) 0.0568(18) 0.0571(17) 0.0023(16) 0.0118(17) 0.0059(14)
    C17 0.082(2) 0.0520(16) 0.0561(17) 0.0041(14) 0.0047(15) 0.0035(13)
    C18 0.119(3) 0.069(2) 0.0622(18) 0.0002(19) 0.0302(18) 0.0009(15)
    C19 0.128(3) 0.062(2) 0.0609(18) 0.0072(18) 0.0258(19) 0.0022(15)
    C20 0.071(2) 0.0590(19) 0.081(2) 0.0123(15) 0.0305(17) 0.0012(17)
    C21 0.0648(19) 0.073(2) 0.089(2) 0.0119(16) 0.0293(17) 0.0168(18)
    C22 0.083(2) 0.072(3) 0.134(3) 0.0067(19) 0.038(2) 0.030(2)
    C23 0.078(2) 0.066(2) 0.157(4) 0.0027(19) 0.030(3) -0.001(3)
    C24 0.067(2) 0.077(3) 0.114(3) 0.0067(17) 0.0155(19) -0.011(2)
    C25 0.082(2) 0.061(2) 0.092(2) 0.0117(16) 0.0218(19) 0.0016(17)
    C26 0.107(3) 0.109(3) 0.096(3) 0.018(2) 0.034(2) 0.037(2)
_geom_special_details
;
All e.s.d.'s (except the e.s.d. in the dihedral angle between two l.s. planes)
are estimated using the full covariance matrix. The cell e.s.d.'s are taken
into account individually in the estimation of e.s.d.'s in distances, angles
and torsion angles; correlations between e.s.d.'s in cell parameters are only
used when they are defined by crystal symmetry. An approximate (isotropic)
treatment of cell e.s.d.'s is used for estimating e.s.d.'s involving l.s.
planes.
;
loop_
    _geom_bond_atom_site_label_1
    _geom_bond_atom_site_label_2
    _geom_bond_site_symmetry_2
    _geom_bond_distance
    _geom_bond_publ_flag
    O C20 . 1.375(3) ?
    O C19 . 1.426(3) ?
    N1 C17 . 1.466(3) ?
    N1 C14 . 1.471(3) ?
    N1 C7 . 1.472(3) ?
    F1 C3 . 1.367(3) ?
    C1 C2 . 1.375(4) ?
    C1 C6 . 1.385(4) ?
    C1 H1A . 0.9300 ?
    N2 C15 . 1.456(3) ?
    N2 C18 . 1.462(4) ?
    N2 C16 . 1.461(3) ?
    F2 C11 . 1.355(3) ?
    C2 C3 . 1.362(4) ?
    C2 H2A . 0.9300 ?
    C3 C4 . 1.360(4) ?
    C4 C5 . 1.373(4) ?
    C4 H4A . 0.9300 ?
    C5 C6 . 1.385(4) ?
    C5 H5A . 0.9300 ?
    C6 C7 . 1.513(4) ?
    C7 C8 . 1.503(3) ?
    C7 H7A . 0.9800 ?
    C8 C9 . 1.374(4) ?
    C8 C13 . 1.383(3) ?
    C9 C10 . 1.368(4) ?
    C9 H9A . 0.9300 ?
    C10 C11 . 1.356(4) ?
    C10 H10A . 0.9300 ?
    C11 C12 . 1.352(4) ?
    C12 C13 . 1.371(4) ?
    C12 H12A . 0.9300 ?
    C13 H13A . 0.9300 ?
    C14 C15 . 1.508(4) ?
    C14 H14A . 0.9700 ?
    C14 H14B . 0.9700 ?
    C15 H15A . 0.9700 ?
    C15 H15B . 0.9700 ?
    C16 C17 . 1.505(4) ?
    C16 H16A . 0.9700 ?
    C16 H16B . 0.9700 ?
    C17 H17A . 0.9700 ?
    C17 H17B . 0.9700 ?
    C18 C19 . 1.493(4) ?
    C18 H18A . 0.9700 ?
    C18 H18B . 0.9700 ?
    C19 H19A . 0.9700 ?
    C19 H19B . 0.9700 ?
    C20 C25 . 1.376(4) ?
    C20 C21 . 1.394(4) ?
    C21 C22 . 1.389(5) ?
    C21 C26 . 1.505(5) ?
    C22 C23 . 1.380(5) ?
    C22 H22A . 0.9300 ?
    C23 C24 . 1.357(5) ?
    C23 H23A . 0.9300 ?
    C24 C25 . 1.388(4) ?
    C24 H24A . 0.9300 ?
    C25 H25A . 0.9300 ?
    C26 H26A . 0.9600 ?
    C26 H26B . 0.9600 ?
    C26 H26C . 0.9600 ?
loop_
    _geom_angle_atom_site_label_1
    _geom_angle_atom_site_label_2
    _geom_angle_atom_site_label_3
    _geom_angle_site_symmetry_1
    _geom_angle_site_symmetry_3
    _geom_angle
    _geom_angle_publ_flag
    C20 O C19 . . 117.0(2) ?
    C17 N1 C14 . . 107.2(2) ?
    C17 N1 C7 . . 111.4(2) ?
    C14 N1 C7 . . 111.2(2) ?
    C2 C1 C6 . . 122.0(3) ?
    C2 C1 H1A . . 119.0 ?
    C6 C1 H1A . . 119.0 ?
    C15 N2 C18 . . 111.3(2) ?
    C15 N2 C16 . . 108.7(2) ?
    C18 N2 C16 . . 112.0(2) ?
    C3 C2 C1 . . 118.4(3) ?
    C3 C2 H2A . . 120.8 ?
    C1 C2 H2A . . 120.8 ?
    C4 C3 C2 . . 122.4(3) ?
    C4 C3 F1 . . 119.2(3) ?
    C2 C3 F1 . . 118.4(3) ?
    C3 C4 C5 . . 118.2(3) ?
    C3 C4 H4A . . 120.9 ?
    C5 C4 H4A . . 120.9 ?
    C4 C5 C6 . . 122.3(3) ?
    C4 C5 H5A . . 118.8 ?
    C6 C5 H5A . . 118.8 ?
    C5 C6 C1 . . 116.7(3) ?
    C5 C6 C7 . . 120.8(2) ?
    C1 C6 C7 . . 122.5(2) ?
    N1 C7 C8 . . 111.3(2) ?
    N1 C7 C6 . . 111.1(2) ?
    C8 C7 C6 . . 110.3(2) ?
    N1 C7 H7A . . 108.0 ?
    C8 C7 H7A . . 108.0 ?
    C6 C7 H7A . . 108.0 ?
    C9 C8 C13 . . 116.6(3) ?
    C9 C8 C7 . . 122.6(2) ?
    C13 C8 C7 . . 120.8(2) ?
    C10 C9 C8 . . 122.2(3) ?
    C10 C9 H9A . . 118.9 ?
    C8 C9 H9A . . 118.9 ?
    C11 C10 C9 . . 118.9(3) ?
    C11 C10 H10A . . 120.5 ?
    C9 C10 H10A . . 120.5 ?
    C12 C11 F2 . . 119.3(3) ?
    C12 C11 C10 . . 121.4(3) ?
    F2 C11 C10 . . 119.3(3) ?
    C11 C12 C13 . . 119.0(3) ?
    C11 C12 H12A . . 120.5 ?
    C13 C12 H12A . . 120.5 ?
    C12 C13 C8 . . 121.9(3) ?
    C12 C13 H13A . . 119.1 ?
    C8 C13 H13A . . 119.1 ?
    N1 C14 C15 . . 110.5(2) ?
    N1 C14 H14A . . 109.5 ?
    C15 C14 H14A . . 109.5 ?
    N1 C14 H14B . . 109.5 ?
    C15 C14 H14B . . 109.5 ?
    H14A C14 H14B . . 108.1 ?
    N2 C15 C14 . . 111.8(2) ?
    N2 C15 H15A . . 109.3 ?
    C14 C15 H15A . . 109.3 ?
    N2 C15 H15B . . 109.3 ?
    C14 C15 H15B . . 109.3 ?
    H15A C15 H15B . . 107.9 ?
    N2 C16 C17 . . 110.8(2) ?
    N2 C16 H16A . . 109.5 ?
    C17 C16 H16A . . 109.5 ?
    N2 C16 H16B . . 109.5 ?
    C17 C16 H16B . . 109.5 ?
    H16A C16 H16B . . 108.1 ?
    N1 C17 C16 . . 110.4(2) ?
    N1 C17 H17A . . 109.6 ?
    C16 C17 H17A . . 109.6 ?
    N1 C17 H17B . . 109.6 ?
    C16 C17 H17B . . 109.6 ?
    H17A C17 H17B . . 108.1 ?
    N2 C18 C19 . . 114.7(3) ?
    N2 C18 H18A . . 108.6 ?
    C19 C18 H18A . . 108.6 ?
    N2 C18 H18B . . 108.6 ?
    C19 C18 H18B . . 108.6 ?
    H18A C18 H18B . . 107.6 ?
    O C19 C18 . . 110.2(3) ?
    O C19 H19A . . 109.6 ?
    C18 C19 H19A . . 109.6 ?
    O C19 H19B . . 109.6 ?
    C18 C19 H19B . . 109.6 ?
    H19A C19 H19B . . 108.1 ?
    O C20 C25 . . 124.2(3) ?
    O C20 C21 . . 114.6(3) ?
    C25 C20 C21 . . 121.2(3) ?
    C22 C21 C20 . . 117.2(3) ?
    C22 C21 C26 . . 121.7(3) ?
    C20 C21 C26 . . 121.1(3) ?
    C23 C22 C21 . . 121.6(3) ?
    C23 C22 H22A . . 119.2 ?
    C21 C22 H22A . . 119.2 ?
    C24 C23 C22 . . 120.3(4) ?
    C24 C23 H23A . . 119.9 ?
    C22 C23 H23A . . 119.9 ?
    C23 C24 C25 . . 119.8(4) ?
    C23 C24 H24A . . 120.1 ?
    C25 C24 H24A . . 120.1 ?
    C20 C25 C24 . . 120.0(3) ?
    C20 C25 H25A . . 120.0 ?
    C24 C25 H25A . . 120.0 ?
    C21 C26 H26A . . 109.5 ?
    C21 C26 H26B . . 109.5 ?
    H26A C26 H26B . . 109.5 ?
    C21 C26 H26C . . 109.5 ?
    H26A C26 H26C . . 109.5 ?
    H26B C26 H26C . . 109.5 ?
loop_
    _geom_torsion_atom_site_label_1
    _geom_torsion_atom_site_label_2
    _geom_torsion_atom_site_label_3
    _geom_torsion_atom_site_label_4
    _geom_torsion_site_symmetry_1
    _geom_torsion_site_symmetry_2
    _geom_torsion_site_symmetry_3
    _geom_torsion_site_symmetry_4
    _geom_torsion
    _geom_torsion_publ_flag
    C6 C1 C2 C3 . . . . -0.8(4) ?
    C1 C2 C3 C4 . . . . -1.5(5) ?
    C1 C2 C3 F1 . . . . 178.9(2) ?
    C2 C3 C4 C5 . . . . 2.2(5) ?
    F1 C3 C4 C5 . . . . -178.2(3) ?
    C3 C4 C5 C6 . . . . -0.5(5) ?
    C4 C5 C6 C1 . . . . -1.6(4) ?
    C4 C5 C6 C7 . . . . -179.6(3) ?
    C2 C1 C6 C5 . . . . 2.3(4) ?
    C2 C1 C6 C7 . . . . -179.8(2) ?
    C17 N1 C7 C8 . . . . -178.1(2) ?
    C14 N1 C7 C8 . . . . -58.6(3) ?
    C17 N1 C7 C6 . . . . 58.5(3) ?
    C14 N1 C7 C6 . . . . 178.0(2) ?
    C5 C6 C7 N1 . . . . -139.5(2) ?
    C1 C6 C7 N1 . . . . 42.6(3) ?
    C5 C6 C7 C8 . . . . 96.5(3) ?
    C1 C6 C7 C8 . . . . -81.3(3) ?
    N1 C7 C8 C9 . . . . -45.1(4) ?
    C6 C7 C8 C9 . . . . 78.7(3) ?
    N1 C7 C8 C13 . . . . 136.4(2) ?
    C6 C7 C8 C13 . . . . -99.7(3) ?
    C13 C8 C9 C10 . . . . -1.5(5) ?
    C7 C8 C9 C10 . . . . 179.9(3) ?
    C8 C9 C10 C11 . . . . 0.9(6) ?
    C9 C10 C11 C12 . . . . 0.1(6) ?
    C9 C10 C11 F2 . . . . -179.5(3) ?
    F2 C11 C12 C13 . . . . 179.3(3) ?
    C10 C11 C12 C13 . . . . -0.3(5) ?
    C11 C12 C13 C8 . . . . -0.4(4) ?
    C9 C8 C13 C12 . . . . 1.3(4) ?
    C7 C8 C13 C12 . . . . 179.9(2) ?
    C17 N1 C14 C15 . . . . -59.2(3) ?
    C7 N1 C14 C15 . . . . 178.8(2) ?
    C18 N2 C15 C14 . . . . 179.8(3) ?
    C16 N2 C15 C14 . . . . -56.4(3) ?
    N1 C14 C15 N2 . . . . 58.9(3) ?
    C15 N2 C16 C17 . . . . 57.3(3) ?
    C18 N2 C16 C17 . . . . -179.3(3) ?
    C14 N1 C17 C16 . . . . 60.6(3) ?
    C7 N1 C17 C16 . . . . -177.5(2) ?
    N2 C16 C17 N1 . . . . -61.3(3) ?
    C15 N2 C18 C19 . . . . -99.0(3) ?
    C16 N2 C18 C19 . . . . 139.1(3) ?
    C20 O C19 C18 . . . . 173.6(3) ?
    N2 C18 C19 O . . . . 66.0(4) ?
    C19 O C20 C25 . . . . 1.7(4) ?
    C19 O C20 C21 . . . . -178.2(3) ?
    O C20 C21 C22 . . . . 178.3(3) ?
    C25 C20 C21 C22 . . . . -1.6(4) ?
    O C20 C21 C26 . . . . -1.9(4) ?
    C25 C20 C21 C26 . . . . 178.2(3) ?
    C20 C21 C22 C23 . . . . 0.4(5) ?
    C26 C21 C22 C23 . . . . -179.4(3) ?
    C21 C22 C23 C24 . . . . 0.4(5) ?
    C22 C23 C24 C25 . . . . 0.0(5) ?
    O C20 C25 C24 . . . . -177.8(3) ?
    C21 C20 C25 C24 . . . . 2.1(5) ?
    C23 C24 C25 C20 . . . . -1.2(5) ?
data_global
_journal_date_recd_electronic     2012-03-09
_journal_date_accepted     2012-03-12
_journal_name_full     'Acta Crystallographica, Section E'
_journal_year     2012
_journal_volume     68
_journal_issue      4
_journal_page_first     o1077
_journal_page_last     o1077
_journal_paper_category     QO
_journal_paper_doi     10.1107/S1600536812010744
_journal_coeditor_code     HB6677
_publ_contact_author_name     'Wu, Bin'
_publ_contact_author_address
;
School of Pharmacy
Nanjing Medical University
Hanzhong Road No.140 Nanjing
Nanjing 210029
People's Republic of China
;
_publ_contact_author_email     wubin@njmu.edu.cn
_publ_contact_author_fax     '86 25 86863165'
_publ_contact_author_phone     '86 25 86862763'
_publ_section_title
;
1-[Bis(4-fluorophenyl)methyl]-4-[2-(2-methylphenoxy)ethyl]piperazine
;
loop_
    _publ_author_name
    _publ_author_address
    'Dai, Zhao-Hui'
;
School of Pharmacy
Nanjing Medical University
Hanzhong Road No. 140 Nanjing
Nanjing 210029
People's Republic of China
;
    'Zhong, Yan'
;
School of Chemistry and Chemical Engineering
Southeast University
Sipailou No. 2 Nanjing
Nanjing 210096
People's Republic of China
;
    'Wu, Bin'
;
School of Pharmacy
Nanjing Medical University
Hanzhong Road No. 140 Nanjing
Nanjing 210029
People's Republic of China
;
