# Supplementary material for: 1-[Bis(4-fluoro­phen­yl)meth­yl]-4-[2-(2-methyl­phen­oxy)eth­yl]piperazine
Source: Acta Crystallogr Sect E Struct Rep Online. 2012 Mar 17;68(Pt 4):o1077. doi: 10.1107/S1600536812010744 (PMC3344032; doi:10.1107/S1600536812010744)
Supplement: Supplementary file 2 [file e-68-o1077-Isup2.hkl]

# 
# h,k,l, Fc-squared, Fo-squared, sigma(Fo-squared) and status flag 
# 
data_I
_shelx_title ' X in P2(1)/c' 
_shelx_refln_list_code          4 
_shelx_F_calc_maximum      299.15 
_exptl_crystal_F_000       896.00 
_reflns_d_resolution_high  0.8297 
 
loop_ 
 _symmetry_equiv_pos_as_xyz 
 'x, y, z' 
 '-x, y+1/2, -z+1/2' 
 '-x, -y, -z' 
 'x, -y-1/2, z-1/2' 
 
_cell_length_a    10.0210 
_cell_length_b    15.2030 
_cell_length_c    15.8680 
_cell_angle_alpha  90.000 
_cell_angle_beta  100.540 
_cell_angle_gamma  90.000 
 
_shelx_F_squared_multiplier     1.000 
 
loop_ 
 _refln_index_h 
 _refln_index_k 
 _refln_index_l 
 _refln_F_squared_calc 
 _refln_F_squared_meas 
 _refln_F_squared_sigma 
 _refln_observed_status 
   2   0   0    89492.19   124522.84    493.86 o 
   3   0   0     7447.19     7064.25    111.25 o 
   4   0   0     7805.10     7936.84    135.36 o 
   5   0   0      181.48      371.70     13.40 o 
   6   0   0      202.02      310.08     10.14 o 
   7   0   0      254.22      268.09      9.78 o 
   8   0   0        4.88       -3.62      7.24 o 
   9   0   0      411.88      371.86     13.41 o 
  10   0   0       12.36       17.00      9.41 o 
  11   0   0        2.27        0.36      8.32 o 
   1   1   0     4349.49     4118.71     51.50 o 
   2   1   0      935.77     1021.85      7.72 o 
   3   1   0      109.38      120.63      3.98 o 
   4   1   0      139.34      122.08      4.71 o 
   5   1   0     1633.53     1777.82     16.12 o 
   6   1   0       68.38       64.42      5.07 o 
   7   1   0       52.13       71.65      5.79 o 
   8   1   0       32.62       28.95      6.15 o 
   9   1   0       90.21       76.73      7.96 o 
  10   1   0      172.48      149.88     10.86 o 
  11   1   0        5.46        2.17      8.32 o 
   0   2   0     1295.86     1353.09      7.50 o 
   1   2   0      235.85      241.89      3.27 o 
   2   2   0      633.03      655.54      7.67 o 
   3   2   0     2113.53     2046.75     14.08 o 
   4   2   0      125.93      116.99      4.71 o 
   5   2   0      972.29     1104.10     13.12 o 
   6   2   0       13.19       15.56      3.98 o 
   7   2   0       33.27       31.12      5.79 o 
   8   2   0       26.14       24.60      6.15 o 
   9   2   0       16.17       11.58      6.51 o 
  10   2   0       17.15       19.90      7.96 o 
  11   2   0        7.11       16.64      8.32 o 
   1   3   0     6800.83     5853.17     83.67 o 
   2   3   0     4403.30     4074.73     78.49 o 
   3   3   0      957.50      985.63     10.96 o 
   4   3   0     1037.96     1147.19     12.04 o 
   5   3   0     2406.39     2562.63     20.24 o 
   6   3   0       58.60       54.65      5.79 o 
   7   3   0       46.56       44.87      5.79 o 
   8   3   0        0.88        0.36      5.43 o 
   9   3   0       38.53       33.29      7.24 o 
  10   3   0        0.26        5.79      6.87 o 
  11   3   0        2.95        9.04      7.96 o 
   0   4   0     9883.84     8655.13    109.30 o 
   1   4   0      370.75      387.60      5.82 o 
   2   4   0       11.75       10.13      2.53 o 
   3   4   0      818.41      809.82      9.84 o 
   4   4   0     2299.22     2321.78     18.79 o 
   5   4   0       91.69       82.54      5.43 o 
   6   4   0      747.35      778.36     13.08 o 
   7   4   0        0.57        3.62      4.70 o 
   8   4   0       72.74       68.76      7.24 o 
   9   4   0       52.82       64.77      7.24 o 
  10   4   0        2.79        5.79      7.60 o 
  11   4   0        0.05       -7.60      8.32 o 
   1   5   0     3619.11     3521.00     18.43 o 
   2   5   0      274.96      274.25      5.80 o 
   3   5   0        1.84        0.72      2.53 o 
   4   5   0      495.43      459.70      8.71 o 
   5   5   0      113.68      173.78      9.41 o 
   6   5   0        7.49        8.68      4.70 o 
   7   5   0        2.62        3.26      4.70 o 
   8   5   0        3.19        0.72      5.43 o 
   9   5   0       17.18       18.45      6.87 o 
  10   5   0       19.80        6.87      7.60 o 
  11   5   0        0.58       -7.60      7.60 o 
   0   6   0     2125.87     1846.67     18.09 o 
   1   6   0       56.37       38.73      3.62 o 
   2   6   0      489.09      490.48      8.36 o 
   3   6   0      180.07      175.71      6.16 o 
   4   6   0        1.17        0.72      3.62 o 
   5   6   0       12.63       10.49      4.34 o 
   6   6   0       78.93       79.26      7.24 o 
   7   6   0        0.63        2.17      5.06 o 
   8   6   0        3.58        2.17      6.15 o 
   9   6   0        4.27        9.41      6.87 o 
  10   6   0        8.84       14.47      7.60 o 
  11   6   0        1.24        3.26      8.32 o 
   1   7   0     8817.84     8207.01    147.54 o 
   2   7   0      155.87      145.61      5.80 o 
   3   7   0     1289.98     1405.53     15.33 o 
   4   7   0       38.02       45.59      4.34 o 
   5   7   0        0.38       -1.81      4.34 o 
   6   7   0       50.50       61.16      5.79 o 
   7   7   0       54.05       61.16      7.24 o 
   8   7   0       25.11       39.08      6.87 o 
   9   7   0       20.32       26.41      7.60 o 
  10   7   0       36.32       21.35      9.41 o 
   0   8   0      542.71      594.61     12.71 o 
   1   8   0      956.58      957.73     12.75 o 
   2   8   0       37.73       42.34      4.34 o 
   3   8   0       77.73       67.69      5.43 o 
   4   8   0        1.10        6.51      4.70 o 
   5   8   0        0.02       -0.72      4.34 o 
   6   8   0       49.67       70.20      6.51 o 
   7   8   0       15.07       20.62      6.15 o 
   8   8   0        6.85       10.85      7.24 o 
   9   8   0       33.31       42.69      8.32 o 
  10   8   0       13.20       -9.04      9.04 o 
   1   9   0      333.90      342.62      8.34 o 
   2   9   0       15.56       19.18      4.34 o 
   3   9   0       55.57       51.39      5.79 o 
   4   9   0       30.43       28.22      5.07 o 
   5   9   0        5.90       -0.72      5.43 o 
   6   9   0       49.13       44.51      7.24 o 
   7   9   0      107.10      116.55      8.69 o 
   8   9   0        5.69        5.06      7.24 o 
   9   9   0       22.40       22.07      8.68 o 
  10   9   0       11.05       10.13      9.41 o 
   0  10   0     1579.70     1617.07     18.99 o 
   1  10   0       64.76       71.66      5.79 o 
   2  10   0      708.30      756.64     13.08 o 
   3  10   0       39.78       31.84      5.43 o 
   4  10   0      207.25      223.82      9.42 o 
   5  10   0      117.06       99.91      8.69 o 
   6  10   0      321.58      327.52     12.32 o 
   7  10   0        7.23       10.49      7.24 o 
   8  10   0       40.65       35.46      8.68 o 
   9  10   0        1.70        6.15      7.96 o 
   1  11   0        0.52       -1.81      4.34 o 
   2  11   0       29.01       26.78      5.79 o 
   3  11   0      168.63      155.33      8.33 o 
   4  11   0      177.79      155.33      9.05 o 
   5  11   0      683.48      684.44     15.97 o 
   6  11   0        3.68        5.06      6.87 o 
   7  11   0       88.54       81.43      9.77 o 
   8  11   0        0.14        1.09      7.96 o 
   9  11   0        9.92       17.73      7.96 o 
   0  12   0        2.18       26.77      8.32 o 
   1  12   0       26.47       30.03      5.07 o 
   2  12   0       62.13       72.38      6.88 o 
   3  12   0       20.67       22.07      6.15 o 
   4  12   0       23.18       23.88      7.24 o 
   5  12   0       77.64       68.40      8.32 o 
   6  12   0        4.91        0.36      7.96 o 
   7  12   0       16.50        8.68      8.68 o 
   8  12   0        1.47        5.06      8.32 o 
   1  13   0       30.97       41.97      6.51 o 
   2  13   0       12.57        7.60      6.15 o 
   3  13   0        1.81       11.22      6.51 o 
   4  13   0       42.41       30.76      7.96 o 
   5  13   0        0.54       -5.06      7.24 o 
   6  13   0        7.19        8.32      7.96 o 
   7  13   0        0.01        6.15      7.96 o 
   8  13   0        0.02        7.96      8.32 o 
   0  14   0      117.52      103.16      9.05 o 
   1  14   0        0.01        1.09      5.79 o 
   2  14   0      132.48      112.94      9.05 o 
   3  14   0       29.19       23.52      7.24 o 
   4  14   0      179.52      151.69     10.50 o 
   5  14   0        2.42        9.04      7.96 o 
   6  14   0       79.09       76.00     10.13 o 
   7  14   0        4.68       -8.68      8.68 o 
   1  15   0        1.02        0.36      6.15 o 
   2  15   0       23.17       24.96      6.87 o 
   3  15   0       28.34       30.03      8.32 o 
   4  15   0        0.02        2.53      6.87 o 
   5  15   0       40.29       53.55      9.05 o 
   6  15   0        0.00        5.06      8.32 o 
   0  16   0        6.39       14.47      7.96 o 
   1  16   0        0.53       -6.87      6.87 o 
   2  16   0        0.54       11.58      6.15 o 
   3  16   0        4.52       -2.53      7.24 o 
   4  16   0        3.41       -2.17      7.96 o 
   5  16   0        2.39       -8.68      8.68 o 
   1  17   0        0.05        8.32      6.87 o 
   2  17   0        0.12        2.17      7.60 o 
   3  17   0        4.95       23.52      7.24 o 
   4  17   0        1.49       -4.70      7.96 o 
   0  18   0        1.19       -5.06      7.96 o 
   1  18   0        0.00        3.62      7.96 o 
   2  18   0        0.34       -2.89      7.96 o 
 -11   1   1        0.46        7.96      7.96 o 
 -10   1   1        0.40        0.72      6.87 o 
  -9   1   1        0.03        4.34      6.15 o 
  -8   1   1       53.86       48.49      6.15 o 
  -7   1   1       74.41       63.34      5.79 o 
  -6   1   1        1.52        1.45      3.98 o 
  -5   1   1       81.68       82.54      5.07 o 
  -4   1   1      432.72      458.45      7.63 o 
  -3   1   1       21.89       27.86      2.53 o 
  -2   1   1    10413.80    10815.76    110.45 o 
  -1   1   1     2934.56     2929.34     43.95 o 
   0   1   1      281.49      332.59     25.07 o 
   1   1   1      390.00      428.72      4.39 o 
   2   1   1       17.38       22.07      1.81 o 
   3   1   1    11307.17    11135.82    137.99 o 
   4   1   1        9.18        6.15      2.89 o 
   5   1   1      378.65      412.85      8.34 o 
   6   1   1       70.01       61.17      5.43 o 
   7   1   1      111.19      151.31      7.60 o 
   8   1   1        1.49        9.04      5.43 o 
   9   1   1        1.11        6.15      6.51 o 
  10   1   1       56.38       58.98      8.32 o 
  11   1   1        4.22       -5.06      8.32 o 
 -11   2   1       25.81       -2.53      8.68 o 
 -10   2   1       18.37       23.16      7.60 o 
  -9   2   1       25.85       32.93      6.51 o 
  -8   2   1       46.20       37.63      6.51 o 
  -7   2   1       43.10       40.17      5.79 o 
  -6   2   1      214.99      222.43      7.61 o 
  -5   2   1     2910.15     3105.08     21.44 o 
  -4   2   1      444.90      412.66      7.27 o 
  -3   2   1     1428.94     1545.65     11.77 o 
  -2   2   1    25664.13    28586.39    206.62 o 
  -1   2   1     2471.51     2285.77     45.00 o 
   0   2   1       93.02      124.00     15.05 o 
   1   2   1        3.28        8.32      2.17 o 
   2   2   1      436.94      387.06      5.46 o 
   3   2   1       34.56       46.32      3.26 o 
   4   2   1      129.97      125.32      5.07 o 
   5   2   1       12.98       17.37      3.98 o 
   6   2   1       18.10       13.03      3.98 o 
   7   2   1       36.76       37.99      5.43 o 
   8   2   1       24.31       32.56      6.51 o 
   9   2   1       82.18       92.29      8.32 o 
  10   2   1        0.51       15.56      6.87 o 
  11   2   1       14.85       11.22      7.96 o 
 -11   3   1        3.01        4.34      7.60 o 
 -10   3   1        6.45        4.70      7.24 o 
  -9   3   1       24.23       10.49      6.87 o 
  -8   3   1        1.46       -5.79      5.79 o 
  -7   3   1      226.83      227.11      9.06 o 
  -6   3   1        1.27        9.41      3.98 o 
  -5   3   1       50.34       48.13      4.70 o 
  -4   3   1     1052.06     1083.57     11.68 o 
  -3   3   1      388.63      435.58      6.90 o 
  -2   3   1     5571.29     5232.97     88.94 o 
  -1   3   1     3493.01     3060.82     60.47 o 
   0   3   1    18463.08    16474.87    425.57 o 
   1   3   1      732.77      659.67      6.59 o 
   2   3   1     1882.15     1756.86     12.23 o 
   3   3   1      974.31     1005.87     10.23 o 
   4   3   1     1043.01      987.82     11.68 o 
   5   3   1       41.28       39.08      4.34 o 
   6   3   1        0.00       -1.09      3.98 o 
   7   3   1        2.14       -0.36      4.70 o 
   8   3   1       63.31       57.90      6.88 o 
   9   3   1       15.36       24.60      6.87 o 
  10   3   1       11.99        5.79      7.60 o 
  11   3   1        9.71       19.54      7.96 o 
 -11   4   1        8.29        6.51      7.96 o 
 -10   4   1        0.50       -0.72      7.24 o 
  -9   4   1       26.81       19.54      6.87 o 
  -8   4   1        0.06       -2.89      5.43 o 
  -7   4   1       12.80       20.26      5.07 o 
  -6   4   1       10.31       10.49      4.34 o 
  -5   4   1      410.90      499.22      9.80 o 
  -4   4   1      241.84      280.20      6.89 o 
  -3   4   1      169.19      204.38      5.07 o 
  -2   4   1      458.70      485.91      6.91 o 
  -1   4   1       17.15       30.40      2.53 o 
   0   4   1      235.46      405.24    145.01 o 
   1   4   1      901.85      896.45      8.79 o 
   2   4   1      474.82      460.44      6.55 o 
   3   4   1       45.91       42.71      3.62 o 
   4   4   1      621.84      722.34     10.54 o 
   5   4   1       29.43       27.14      4.34 o 
   6   4   1       61.82       66.23      5.79 o 
   7   4   1        3.92       13.75      4.70 o 
   8   4   1        5.09        6.87      5.79 o 
   9   4   1        0.66        1.09      6.15 o 
  10   4   1        0.51        3.26      7.24 o 
  11   4   1        0.38       13.02      7.96 o 
 -11   5   1        3.43        8.68      7.96 o 
 -10   5   1        2.88       -7.96      7.96 o 
  -9   5   1        0.09       -2.89      6.51 o 
  -8   5   1       46.13       31.48      7.24 o 
  -7   5   1        0.11        0.72      5.06 o 
  -6   5   1      196.12      211.15      8.33 o 
  -5   5   1      149.34      161.51      6.52 o 
  -4   5   1      217.08      176.47      6.16 o 
  -3   5   1      142.91      157.21      5.07 o 
  -2   5   1       41.56       35.11      2.90 o 
  -1   5   1      948.27      814.53      9.14 o 
   0   5   1     1304.89     1245.50     15.24 o 
   1   5   1     1541.70     1436.40     12.14 o 
   2   5   1        2.69       -2.17      2.53 o 
   3   5   1      579.01      559.49      8.72 o 
   4   5   1       19.28       20.99      3.62 o 
   5   5   1        6.17        8.68      3.98 o 
   6   5   1      218.57      237.98      8.69 o 
   7   5   1       76.97       70.94      6.88 o 
   8   5   1       21.01       20.98      6.15 o 
   9   5   1        1.95        8.68      6.51 o 
  10   5   1        0.00        9.77      7.24 o 
  11   5   1        5.01        1.81      8.68 o 
 -11   6   1        0.85       -2.89      7.96 o 
 -10   6   1       17.11        7.96      7.96 o 
  -9   6   1        7.74       18.09      6.51 o 
  -8   6   1        5.14        2.53      5.79 o 
  -7   6   1       49.72       61.52      5.79 o 
  -6   6   1       74.03       78.90      6.51 o 
  -5   6   1      665.13      705.82     11.99 o 
  -4   6   1       34.06       29.31      3.98 o 
  -3   6   1      148.31      132.93      5.80 o 
  -2   6   1       77.33       57.92      3.98 o 
  -1   6   1     2461.25     2587.52     17.40 o 
   0   6   1     2987.88     2698.22     29.03 o 
   1   6   1        1.93       -1.81      2.53 o 
   2   6   1     1703.47     1775.67     15.05 o 
   3   6   1       24.52       21.35      3.98 o 
   4   6   1      390.55      428.75      9.07 o 
   5   6   1       13.44       18.09      4.70 o 
   6   6   1       92.90      106.05      6.88 o 
   7   6   1       12.55       15.20      5.43 o 
   8   6   1       17.52       20.98      6.15 o 
   9   6   1        0.14       -7.60      7.60 o 
  10   6   1        0.24        1.81      7.60 o 
  11   6   1        0.09       -2.17      8.32 o 
 -11   7   1        0.68        0.72      8.32 o 
 -10   7   1        0.91       -1.09      7.96 o 
  -9   7   1       11.63       14.11      7.24 o 
  -8   7   1        1.65       -1.45      5.79 o 
  -7   7   1       22.64       14.83      6.15 o 
  -6   7   1       23.14       23.52      5.43 o 
  -5   7   1      221.93      218.79      7.97 o 
  -4   7   1       13.36       12.30      3.98 o 
  -3   7   1      487.04      471.57      9.44 o 
  -2   7   1      118.32      117.32      5.43 o 
  -1   7   1      550.67      624.34      9.45 o 
   0   7   1      965.79      871.67     19.15 o 
   1   7   1     1931.47     2030.03     16.53 o 
   2   7   1       59.14       64.42      4.34 o 
   3   7   1      927.84     1000.21     13.11 o 
   4   7   1       57.51       60.80      5.07 o 
   5   7   1      179.41      156.81      7.61 o 
   6   7   1       37.04       40.16      5.79 o 
   7   7   1        7.29        7.60      5.43 o 
   8   7   1        5.50       13.39      6.51 o 
   9   7   1       19.09       19.90      7.96 o 
  10   7   1        4.45        8.32      7.96 o 
 -10   8   1       12.76        3.62      8.68 o 
  -9   8   1        5.24        3.62      7.60 o 
  -8   8   1       52.03       64.77      7.96 o 
  -7   8   1       10.17        8.32      6.15 o 
  -6   8   1        5.60        8.68      5.06 o 
  -5   8   1       55.98       57.54      5.79 o 
  -4   8   1      100.27       97.01      6.15 o 
  -3   8   1       23.07       20.26      4.34 o 
  -2   8   1      124.49      133.97      6.52 o 
  -1   8   1      401.86      389.32      8.71 o 
   0   8   1      286.15      296.69     11.06 o 
   1   8   1       12.55        3.26      3.98 o 
   2   8   1        3.99       -2.17      3.62 o 
   3   8   1        1.39        0.36      3.62 o 
   4   8   1      250.94      263.40      8.70 o 
   5   8   1       12.79       13.02      4.70 o 
   6   8   1        1.07        4.70      5.06 o 
   7   8   1       23.06       24.60      6.51 o 
   8   8   1        0.04       -1.45      6.51 o 
   9   8   1        5.98       27.13      6.87 o 
  10   8   1        0.06        4.34      8.32 o 
 -10   9   1        6.29        3.26      9.04 o 
  -9   9   1        0.04       13.39      7.60 o 
  -8   9   1        1.92       -1.45      7.24 o 
  -7   9   1       21.46       24.24      6.87 o 
  -6   9   1       19.19       24.96      6.15 o 
  -5   9   1       28.06       38.35      5.79 o 
  -4   9   1       30.96       21.35      5.43 o 
  -3   9   1      452.50      494.06     10.52 o 
  -2   9   1      149.93      177.07      7.24 o 
  -1   9   1      760.85      727.14     12.00 o 
   0   9   1      279.37      292.46     14.32 o 
   1   9   1      299.91      280.92      8.34 o 
   2   9   1        1.39       -0.72      3.62 o 
   3   9   1      419.06      417.06     10.15 o 
   4   9   1      316.93      284.12      9.78 o 
   5   9   1       83.19       78.90      6.88 o 
   6   9   1       14.76        9.77      6.15 o 
   7   9   1       20.03       15.20      6.87 o 
   8   9   1        2.90        1.45      7.60 o 
   9   9   1       42.18       39.08      9.05 o 
  10   9   1        2.14       -9.04      9.04 o 
 -10  10   1        0.04       21.71      7.60 o 
  -9  10   1        2.70       -0.36      8.68 o 
  -8  10   1        8.48        7.24      7.60 o 
  -7  10   1       20.56        9.05      7.60 o 
  -6  10   1        0.38        2.53      6.15 o 
  -5  10   1       33.58       41.25      7.24 o 
  -4  10   1       24.76       14.11      5.79 o 
  -3  10   1      861.23      856.73     14.18 o 
  -2  10   1      147.38      130.71      6.88 o 
  -1  10   1       58.80       52.48      5.43 o 
   0  10   1      104.06      103.04      5.12 o 
   1  10   1        6.30        5.07      4.70 o 
   2  10   1       18.83       14.47      4.34 o 
   3  10   1      132.27      124.54      7.60 o 
   4  10   1        7.83        3.26      5.79 o 
   5  10   1       51.47       61.15      7.60 o 
   6  10   1       17.32        5.07      7.60 o 
   7  10   1       40.65       61.51      7.60 o 
   8  10   1       10.27        7.24      8.32 o 
   9  10   1       10.00       10.85      9.41 o 
  -9  11   1        4.46       20.98      8.32 o 
  -8  11   1        1.96       -3.26      8.32 o 
  -7  11   1        0.16       -1.09      7.60 o 
  -6  11   1        0.17        2.89      7.24 o 
  -5  11   1       42.09       49.93      7.60 o 
  -4  11   1       51.54       43.06      7.60 o 
  -3  11   1       81.30       85.78      7.60 o 
  -2  11   1      236.23      226.39      9.06 o 
  -1  11   1        2.72        0.72      4.70 o 
   0  11   1      158.91      148.50      5.87 o 
   1  11   1       57.30       48.85      5.79 o 
   2  11   1       26.51       25.69      5.07 o 
   3  11   1        1.98       -1.45      5.43 o 
   4  11   1        2.18        0.36      5.79 o 
   5  11   1      116.21       87.96      9.05 o 
   6  11   1       48.71       56.09      8.32 o 
   7  11   1       30.84       42.33      8.32 o 
   8  11   1       47.42       53.19      9.05 o 
   9  11   1       21.27       11.94      9.05 o 
  -9  12   1        2.32       14.11      8.32 o 
  -8  12   1       23.72       25.33      9.05 o 
  -7  12   1       28.53       32.93      8.32 o 
  -6  12   1        0.77        1.09      7.60 o 
  -5  12   1       27.91       24.24      7.96 o 
  -4  12   1       98.71       93.74      8.69 o 
  -3  12   1      210.30      204.97      9.78 o 
  -2  12   1       74.40       76.72      6.51 o 
  -1  12   1      316.44      302.56     10.51 o 
   0  12   1       13.55       17.10      4.98 o 
   1  12   1      178.91      181.05      8.69 o 
   2  12   1       86.00       83.60      7.24 o 
   3  12   1       14.72       17.00      6.15 o 
   4  12   1       65.09       72.74      7.96 o 
   5  12   1       42.62       40.89      7.60 o 
   6  12   1        1.63        3.26      7.60 o 
   7  12   1        1.53        3.98      8.32 o 
   8  12   1       36.25       41.61      9.05 o 
  -8  13   1        3.54       10.85      8.68 o 
  -7  13   1       29.18       28.95      9.05 o 
  -6  13   1       10.70        5.43      7.60 o 
  -5  13   1       11.17       17.00      8.32 o 
  -4  13   1        0.97        4.70      6.15 o 
  -3  13   1       21.45       20.26      6.87 o 
  -2  13   1      134.48      130.68      8.69 o 
  -1  13   1        0.12       -2.17      5.79 o 
   0  13   1      297.25      270.20      9.06 o 
   1  13   1        8.79        6.51      5.79 o 
   2  13   1       50.25       58.62      7.60 o 
   3  13   1       18.34       24.96      6.51 o 
   4  13   1       61.23       65.86      7.96 o 
   5  13   1        1.48       16.64      7.24 o 
   6  13   1        3.74       -5.43      8.32 o 
   7  13   1       24.02       40.88      8.68 o 
   8  13   1        0.02        8.68      9.04 o 
  -7  14   1        0.00        7.24      8.32 o 
  -6  14   1       16.29       27.13      8.68 o 
  -5  14   1        2.62       -0.72      7.24 o 
  -4  14   1       24.74       19.54      7.60 o 
  -3  14   1        0.01       -5.43      6.51 o 
  -2  14   1        2.08       -0.36      6.51 o 
  -1  14   1       30.83       29.67      6.87 o 
   0  14   1       12.95       15.93     13.39 o 
   1  14   1       51.69       40.89      7.24 o 
   2  14   1        8.92        6.51      6.87 o 
   3  14   1      192.27      197.69     10.50 o 
   4  14   1       30.56       53.55      7.96 o 
   5  14   1       39.97       35.82      8.68 o 
   6  14   1       11.53       32.92      8.32 o 
   7  14   1        8.39       10.85      8.68 o 
  -6  15   1        0.00        5.43      7.60 o 
  -5  15   1       31.11       33.65      8.68 o 
  -4  15   1        0.85        0.00      7.24 o 
  -3  15   1        6.06       -7.24      7.24 o 
  -2  15   1       12.73        5.43      6.87 o 
  -1  15   1       19.34       31.84      6.87 o 
   0  15   1       12.65       15.01      6.69 o 
   1  15   1       20.64       20.26      6.87 o 
   2  15   1        0.34        5.43      6.87 o 
   3  15   1        4.78       -3.62      7.24 o 
   4  15   1        1.82       -1.81      7.60 o 
   5  15   1       31.98       35.10      9.41 o 
   6  15   1        0.00       19.17      7.96 o 
  -5  16   1        2.37        0.00      7.96 o 
  -4  16   1        8.51        5.43      7.96 o 
  -3  16   1        2.45        6.15      6.87 o 
  -2  16   1       27.31       20.62      7.60 o 
  -1  16   1        0.09       -1.45      6.87 o 
   0  16   1       13.74        5.29      5.24 o 
   1  16   1        6.78        5.79      6.87 o 
   2  16   1        0.82       -0.36      6.87 o 
   3  16   1        0.23       11.94      7.24 o 
   4  16   1        2.47       14.47      7.60 o 
   5  16   1        0.55       -3.98      7.96 o 
  -4  17   1        8.98       13.39      7.96 o 
  -3  17   1        7.25       13.02      7.60 o 
  -2  17   1       13.06        5.07      7.60 o 
  -1  17   1        2.48       -4.70      6.87 o 
   0  17   1        4.25        1.59      5.24 o 
   1  17   1        0.25       -7.60      7.60 o 
   2  17   1        0.84       -2.17      7.96 o 
   3  17   1        2.14       13.75      7.96 o 
   4  17   1        1.99        0.00      8.32 o 
  -2  18   1        0.47        6.87      8.32 o 
  -1  18   1       14.33       22.07      8.68 o 
   0  18   1        2.84        5.06      5.63 o 
   1  18   1        4.81        1.81      8.68 o 
   2  18   1        0.76        9.04      7.96 o 
 -12   0   2       13.09       16.28      8.32 o 
 -11   0   2       25.41       14.11      8.32 o 
 -10   0   2      140.71       93.39     10.14 o 
  -9   0   2      167.97      149.89      9.41 o 
  -8   0   2      114.06      107.87      7.24 o 
  -7   0   2      175.45      164.05      7.60 o 
  -6   0   2      180.18      165.53      6.88 o 
  -5   0   2     4501.97     4728.95     25.82 o 
  -4   0   2       11.42       10.85      2.89 o 
  -3   0   2    16358.54    17715.81    172.30 o 
  -2   0   2    14372.71    15194.62    136.70 o 
  -1   0   2      435.56      456.94      4.39 o 
   0   0   2      244.18      198.02      1.92 o 
   1   0   2     3827.56     3245.24     57.82 o 
   2   0   2     9278.26     8693.75    112.40 o 
   3   0   2     1549.15     1583.44     12.51 o 
   4   0   2       56.93       49.59      3.62 o 
   5   0   2      174.03      148.51      5.80 o 
   6   0   2       47.49       54.28      5.07 o 
   7   0   2      104.99      104.97      6.88 o 
   8   0   2      370.38      342.48     11.60 o 
   9   0   2       11.64        8.68      6.15 o 
  10   0   2       12.55       17.37      7.60 o 
  11   0   2       22.21       28.58      7.96 o 
 -12   1   2        0.74       -8.68      8.68 o 
 -11   1   2       67.40       68.75      9.05 o 
 -10   1   2       25.99       33.65      7.60 o 
  -9   1   2      105.02       90.12      8.69 o 
  -8   1   2      178.78      172.36      8.69 o 
  -7   1   2       34.67       47.04      5.43 o 
  -6   1   2      623.89      631.32     11.26 o 
  -5   1   2       51.02       60.80      4.70 o 
  -4   1   2     3090.23     3300.47     19.36 o 
  -3   1   2     7321.02     7323.81    111.99 o 
  -2   1   2    23227.59    26128.19    190.77 o 
  -1   1   2     4486.27     4413.89     60.96 o 
   0   1   2     5676.39     5042.66     44.38 o 
   1   1   2    13779.72    13317.44    120.23 o 
   2   1   2       86.74       72.81      2.90 o 
   3   1   2        1.07       -0.36      2.53 o 
   4   1   2      352.34      348.35      7.26 o 
   5   1   2       72.58       62.98      4.71 o 
   6   1   2      252.26      190.95      7.61 o 
   7   1   2        9.68       15.56      4.70 o 
   8   1   2        8.09       13.75      5.43 o 
   9   1   2        0.02       -0.36      6.51 o 
  10   1   2        3.63        0.36      7.60 o 
  11   1   2        1.03       -8.32      8.32 o 
 -11   2   2       19.94       13.02      8.32 o 
 -10   2   2        0.22        6.51      6.87 o 
  -9   2   2       46.34       53.19      7.60 o 
  -8   2   2       51.98       53.19      6.88 o 
  -7   2   2       10.44       11.58      4.34 o 
  -6   2   2       28.98       34.01      4.70 o 
  -5   2   2       19.16       16.28      3.98 o 
  -4   2   2       15.99       22.80      3.62 o 
  -3   2   2     1628.62     1785.48     12.90 o 
  -2   2   2      390.19      379.91      5.82 o 
  -1   2   2       11.81       20.63      1.81 o 
   0   2   2     3181.98     2562.59     36.59 o 
   1   2   2      290.62      282.88      4.36 o 
   2   2   2      279.18      263.98      4.72 o 
   3   2   2      435.24      438.62      7.27 o 
   4   2   2       75.01       85.43      4.34 o 
   5   2   2        0.54        7.24      3.26 o 
   6   2   2        1.01        1.45      3.98 o 
   7   2   2       76.94       98.08      7.24 o 
   8   2   2       44.91       45.23      6.51 o 
   9   2   2       31.11       34.73      7.60 o 
  10   2   2       21.61       28.22      7.96 o 
  11   2   2        1.02        9.04      7.60 o 
 -11   3   2        1.70        3.62      7.96 o 
 -10   3   2        0.38        9.41      6.51 o 
  -9   3   2       36.85       34.37      7.24 o 
  -8   3   2       92.67       89.04      7.60 o 
  -7   3   2       20.33       17.73      5.07 o 
  -6   3   2      159.46      170.93      6.88 o 
  -5   3   2      420.91      449.97      9.07 o 
  -4   3   2     2126.40     2275.54     16.95 o 
  -3   3   2     2084.53     2174.44     14.79 o 
  -2   3   2     2890.88     2988.26     15.76 o 
  -1   3   2      258.79      275.33      4.72 o 
   0   3   2     4609.96     3791.85    147.88 o 
   1   3   2     6181.78     5135.96     85.66 o 
   2   3   2      619.13      616.24      7.65 o 
   3   3   2       31.95       46.32      3.26 o 
   4   3   2      309.66      329.66      7.25 o 
   5   3   2      339.50      347.37      8.70 o 
   6   3   2      126.43      130.34      6.52 o 
   7   3   2       11.06        8.32      5.07 o 
   8   3   2        0.40        1.09      5.43 o 
   9   3   2        3.12       12.66      6.15 o 
  10   3   2        4.12        6.87      6.87 o 
  11   3   2        3.18        5.79      7.60 o 
 -11   4   2        0.41       -7.96      7.96 o 
 -10   4   2        0.57        1.81      6.87 o 
  -9   4   2        0.17       17.37      5.43 o 
  -8   4   2        5.08       11.58      5.43 o 
  -7   4   2       44.57       40.17      5.79 o 
  -6   4   2       63.95       64.42      5.43 o 
  -5   4   2       29.51       25.69      4.34 o 
  -4   4   2     2566.37     2850.04     19.94 o 
  -3   4   2      319.64      334.21      6.53 o 
  -2   4   2      132.32      144.93      4.35 o 
  -1   4   2      139.17      135.54      3.99 o 
   0   4   2     3866.09     3736.50    295.48 o 
   1   4   2      590.63      565.50      7.29 o 
   2   4   2     1332.00     1346.88     11.74 o 
   3   4   2        0.83       -0.72      2.53 o 
   4   4   2      809.38      897.19     11.65 o 
   5   4   2       14.62       17.37      3.98 o 
   6   4   2       10.43        5.79      4.70 o 
   7   4   2        0.20        1.45      4.70 o 
   8   4   2        5.71       11.94      5.79 o 
   9   4   2        0.37       -1.81      6.87 o 
  10   4   2       17.44       19.18      8.32 o 
  11   4   2        3.69        4.34      8.32 o 
 -11   5   2       10.56       14.47      7.96 o 
 -10   5   2        0.25        1.45      6.51 o 
  -9   5   2        8.98        5.43      6.51 o 
  -8   5   2       13.21       16.28      5.79 o 
  -7   5   2       21.51       16.28      5.43 o 
  -6   5   2        8.36        4.34      4.34 o 
  -5   5   2       34.11       27.14      4.70 o 
  -4   5   2      322.30      345.97      7.98 o 
  -3   5   2       11.36        9.05      2.89 o 
  -2   5   2      804.83      832.80      9.84 o 
  -1   5   2      660.05      621.91      8.02 o 
   0   5   2       97.06      107.24     14.67 o 
   1   5   2      232.38      234.27      5.08 o 
   2   5   2      176.16      187.71      5.44 o 
   3   5   2      173.65      154.69      5.80 o 
   4   5   2      577.62      606.26     10.17 o 
   5   5   2      208.53      209.01      7.97 o 
   6   5   2      188.92      177.45      8.33 o 
   7   5   2        0.86       10.49      5.06 o 
   8   5   2        0.01        7.24      5.79 o 
   9   5   2        0.41       -6.87      6.87 o 
  10   5   2        3.35       11.94      7.60 o 
  11   5   2        0.66       -8.32      8.32 o 
 -11   6   2        6.29       -1.45      8.32 o 
 -10   6   2       27.14       37.27      7.60 o 
  -9   6   2       10.39       11.94      7.24 o 
  -8   6   2        6.31        5.79      6.15 o 
  -7   6   2       71.23       58.27      7.24 o 
  -6   6   2        1.41       -2.53      4.70 o 
  -5   6   2      455.31      506.10     10.52 o 
  -4   6   2       17.22       15.92      3.98 o 
  -3   6   2        0.00       -2.17      2.89 o 
  -2   6   2      687.94      661.59      9.46 o 
  -1   6   2      822.24      778.22      9.84 o 
   0   6   2      123.46       77.64      4.89 o 
   1   6   2      305.57      273.89      6.17 o 
   2   6   2      407.93      456.64      7.99 o 
   3   6   2      107.98      100.65      5.43 o 
   4   6   2        7.85        1.81      3.98 o 
   5   6   2        1.25        2.53      4.34 o 
   6   6   2       30.43       26.41      5.79 o 
   7   6   2        6.59        1.81      5.43 o 
   8   6   2        6.83        8.32      6.15 o 
   9   6   2        0.04        1.45      7.24 o 
  10   6   2        0.25        3.98      7.96 o 
 -11   7   2       16.65       22.79      9.41 o 
 -10   7   2        2.23       -7.60      7.60 o 
  -9   7   2       77.06       75.27      8.32 o 
  -8   7   2        8.58        9.04      6.51 o 
  -7   7   2       24.30       19.54      6.15 o 
  -6   7   2       14.83        7.24      5.43 o 
  -5   7   2        2.14        4.70      4.34 o 
  -4   7   2       15.05       14.83      4.34 o 
  -3   7   2       13.35       13.39      3.62 o 
  -2   7   2      254.25      230.17      6.89 o 
  -1   7   2      818.04      764.36     10.56 o 
   0   7   2      669.68      623.23      6.81 o 
   1   7   2       60.05       51.76      4.34 o 
   2   7   2       57.71       65.51      4.71 o 
   3   7   2      137.55      139.41      6.16 o 
   4   7   2      364.87      349.53      9.43 o 
   5   7   2        0.05       -4.34      4.34 o 
   6   7   2       42.49       48.49      5.79 o 
   7   7   2        0.40       -4.70      5.79 o 
   8   7   2        2.08        3.98      6.51 o 
   9   7   2       45.23       57.53      8.32 o 
  10   7   2        0.49       -1.45      7.96 o 
 -10   8   2        1.07        2.53      7.96 o 
  -9   8   2       50.19       39.44      8.68 o 
  -8   8   2        0.09       -1.45      6.51 o 
  -7   8   2        0.44       13.39      5.43 o 
  -6   8   2        3.36        3.62      5.06 o 
  -5   8   2      249.28      263.37      9.06 o 
  -4   8   2       19.95        8.68      5.07 o 
  -3   8   2      408.48      447.24      9.43 o 
  -2   8   2      654.35      633.41     10.54 o 
  -1   8   2     4465.77     4541.13     26.87 o 
   0   8   2     2520.10     2562.34     44.20 o 
   1   8   2      940.04     1008.01     13.11 o 
   2   8   2      681.35      780.99     11.99 o 
   3   8   2      176.52      156.82      6.88 o 
   4   8   2        2.00        4.70      4.34 o 
   5   8   2        0.25        6.15      4.34 o 
   6   8   2       14.03       11.58      5.79 o 
   7   8   2        0.02       11.94      5.43 o 
   8   8   2       58.67       62.24      8.32 o 
   9   8   2        0.05       -1.45      7.60 o 
  10   8   2        1.02        0.36      8.32 o 
 -10   9   2        0.22       -8.68      8.68 o 
  -9   9   2        0.35       13.02      7.24 o 
  -8   9   2        1.09        1.09      6.87 o 
  -7   9   2       32.42       30.39      6.87 o 
  -6   9   2       81.18       83.24      7.60 o 
  -5   9   2        2.19       -1.45      4.70 o 
  -4   9   2      154.40      154.97      7.24 o 
  -3   9   2       74.51       69.13      5.79 o 
  -2   9   2       46.04       45.96      5.07 o 
  -1   9   2       15.72        5.43      4.34 o 
   0   9   2      195.55      216.02     14.85 o 
   1   9   2        0.22       -2.89      3.98 o 
   2   9   2       33.63       34.74      4.70 o 
   3   9   2       14.96       17.73      4.70 o 
   4   9   2        4.99        6.51      4.34 o 
   5   9   2      132.52      133.58      7.60 o 
   6   9   2        0.32        9.77      5.43 o 
   7   9   2        1.89       -4.34      6.87 o 
   8   9   2       12.15       29.31      7.60 o 
   9   9   2        6.80       -5.06      8.68 o 
  10   9   2        0.33       -1.09      8.32 o 
 -10  10   2       22.58       10.85      9.77 o 
  -9  10   2        0.02       -8.32      8.32 o 
  -8  10   2       42.47       36.55      8.32 o 
  -7  10   2       11.05       10.13      7.24 o 
  -6  10   2      229.51      230.69     10.86 o 
  -5  10   2       85.88       85.05      7.24 o 
  -4  10   2       94.58       87.59      7.24 o 
  -3  10   2      592.42      588.70     12.34 o 
  -2  10   2       53.65       62.61      5.79 o 
  -1  10   2        0.02        3.62      4.34 o 
   0  10   2       48.29       44.85      4.22 o 
   1  10   2        3.72        8.68      4.34 o 
   2  10   2       69.97       69.13      5.79 o 
   3  10   2        9.21        7.96      4.70 o 
   4  10   2       76.32       74.92      6.88 o 
   5  10   2       88.83       89.76      7.60 o 
   6  10   2        1.71        7.96      6.51 o 
   7  10   2       44.44       48.49      7.96 o 
   8  10   2       13.83       24.60      7.60 o 
   9  10   2        3.82        4.70      8.32 o 
  -9  11   2       32.06       40.89      9.41 o 
  -8  11   2       23.47       14.11      8.68 o 
  -7  11   2       82.82       77.81      9.05 o 
  -6  11   2       33.45       24.97      8.68 o 
  -5  11   2      814.04      851.17     17.79 o 
  -4  11   2       10.40       15.20      6.51 o 
  -3  11   2     1252.79     1309.57     18.57 o 
  -2  11   2      216.05      241.22      8.69 o 
  -1  11   2      289.16      311.61      9.78 o 
   0  11   2        2.08        2.47      3.45 o 
   1  11   2       33.18       43.42      5.43 o 
   2  11   2        6.20        6.51      5.06 o 
   3  11   2      181.30      175.62      9.05 o 
   4  11   2      427.08      441.17     13.05 o 
   5  11   2        2.33        3.62      6.51 o 
   6  11   2      179.71      159.66     10.86 o 
   7  11   2       49.68       52.83      8.68 o 
   8  11   2       11.48       13.75      9.04 o 
   9  11   2        0.33        0.72      8.32 o 
  -9  12   2        9.43       10.13      9.41 o 
  -8  12   2       13.94       13.75      8.68 o 
  -7  12   2       82.33       73.46      9.77 o 
  -6  12   2       55.60       58.26      9.05 o 
  -5  12   2      193.03      202.76     10.50 o 
  -4  12   2      209.94      185.41     10.14 o 
  -3  12   2        9.57        9.77      6.87 o 
  -2  12   2       16.83       24.60      6.15 o 
  -1  12   2      296.91      295.64     10.14 o 
   0  12   2        0.24       -3.80      4.52 o 
   1  12   2      309.85      271.02     10.51 o 
   2  12   2        2.04       -0.36      5.06 o 
   3  12   2      142.63      147.34      8.33 o 
   4  12   2        2.37       13.75      6.15 o 
   5  12   2      184.78      198.77     10.50 o 
   6  12   2       11.55        0.36      7.96 o 
   7  12   2       43.95       51.74      9.77 o 
   8  12   2        9.30       15.56      8.68 o 
  -8  13   2        1.27       -7.96      9.41 o 
  -7  13   2       10.51        8.32      8.68 o 
  -6  13   2       12.72        8.32      8.32 o 
  -5  13   2      113.37      138.26     10.13 o 
  -4  13   2       24.86       11.94      7.60 o 
  -3  13   2       57.73       58.98      7.60 o 
  -2  13   2       26.43       28.95      6.51 o 
  -1  13   2        7.33       15.56      5.79 o 
   0  13   2       42.96       43.31      5.97 o 
   1  13   2        5.75       10.85      6.15 o 
   2  13   2      277.90      271.67     10.87 o 
   3  13   2      142.84      112.94      9.05 o 
   4  13   2       65.94       82.51      8.68 o 
   5  13   2      103.91      102.43     10.13 o 
   6  13   2       17.88       20.26      7.96 o 
   7  13   2       40.50       38.72      9.41 o 
   8  13   2        3.73        6.51      8.68 o 
  -7  14   2       95.01      106.76     11.58 o 
  -6  14   2        6.66       17.73      7.96 o 
  -5  14   2       37.24       44.87      8.68 o 
  -4  14   2       17.98       23.52      7.24 o 
  -3  14   2       13.31       17.73      6.87 o 
  -2  14   2       22.16       23.52      6.51 o 
  -1  14   2        0.16       -6.15      6.15 o 
   0  14   2        0.01        2.17      4.35 o 
   1  14   2       45.39       44.87      7.24 o 
   2  14   2        2.55       -6.87      7.24 o 
   3  14   2       38.34       43.42      7.96 o 
   4  14   2        4.12        3.62      7.60 o 
   5  14   2        0.56        2.17      7.60 o 
   6  14   2        4.39       10.49      7.60 o 
   7  14   2        0.50        3.98      7.96 o 
  -6  15   2        1.23        5.79      8.32 o 
  -5  15   2       26.03       32.92      8.68 o 
  -4  15   2       15.04        9.04      7.60 o 
  -3  15   2        0.00        0.72      6.51 o 
  -2  15   2        0.01        1.09      6.51 o 
  -1  15   2        0.28       -0.36      6.51 o 
   0  15   2      107.52       84.84      6.01 o 
   1  15   2       28.79       18.09      6.87 o 
   2  15   2       88.80       84.69      9.05 o 
   3  15   2       24.60       13.39      7.96 o 
   4  15   2       53.00       57.17      8.68 o 
   5  15   2       19.19       40.52      7.96 o 
   6  15   2       12.45        6.15      8.68 o 
  -5  16   2        2.92       10.13      7.60 o 
  -4  16   2        0.01       -1.45      7.60 o 
  -3  16   2       17.50       20.98      7.96 o 
  -2  16   2        2.17        1.45      7.60 o 
  -1  16   2        4.17       12.66      7.60 o 
   0  16   2        1.55        5.17      4.98 o 
   1  16   2        6.10        9.04      6.87 o 
   2  16   2        0.08       12.66      6.51 o 
   3  16   2        5.61        4.34      7.60 o 
   4  16   2        0.06       11.94      7.96 o 
   5  16   2        0.96       14.11      8.32 o 
  -4  17   2        0.04        7.60      7.60 o 
  -3  17   2        0.61       -7.24      7.96 o 
  -2  17   2        1.36        3.62      7.60 o 
  -1  17   2        1.86       -6.15      7.60 o 
   0  17   2        0.85       -1.53      5.24 o 
   1  17   2        0.33       12.30      6.51 o 
   2  17   2        0.00        1.45      7.24 o 
   3  17   2        3.99       -2.17      8.32 o 
   4  17   2        1.50       11.22      7.60 o 
  -2  18   2        4.79        4.70      8.32 o 
  -1  18   2        0.69        3.62      7.96 o 
   0  18   2        0.01       -3.70      5.35 o 
   1  18   2        0.42       11.58      7.60 o 
 -12   1   3        1.18        3.62      7.96 o 
 -11   1   3        1.26       18.81      7.24 o 
 -10   1   3        9.06        6.51      7.24 o 
  -9   1   3       98.68       95.91      8.32 o 
  -8   1   3      123.07      103.17      7.60 o 
  -7   1   3      154.45      165.84      7.97 o 
  -6   1   3      401.51      419.30      9.43 o 
  -5   1   3      117.36       98.85      5.43 o 
  -4   1   3     1731.83     1678.77     14.33 o 
  -3   1   3      129.54      151.81      4.35 o 
  -2   1   3      963.42     1085.99      9.17 o 
  -1   1   3     1750.02     1909.86     10.82 o 
   0   1   3    12673.25    11780.85    510.63 o 
   1   1   3     9809.77     9005.36    106.92 o 
   2   1   3      136.54      139.16      3.99 o 
   3   1   3      483.58      503.80      7.63 o 
   4   1   3      338.84      349.70      7.26 o 
   5   1   3        4.12        7.24      3.98 o 
   6   1   3       30.76       35.10      5.07 o 
   7   1   3       12.75       15.92      5.79 o 
   8   1   3        0.02       -3.98      6.15 o 
   9   1   3       26.80       22.79      7.60 o 
  10   1   3        3.26       10.49      7.60 o 
  11   1   3        0.01       -6.15      8.68 o 
 -12   2   3        2.26        0.00      7.96 o 
 -11   2   3        2.13        9.77      7.60 o 
 -10   2   3        3.58        1.81      7.24 o 
  -9   2   3        5.98       10.49      6.15 o 
  -8   2   3        7.43        3.62      6.15 o 
  -7   2   3      108.53       97.74      6.88 o 
  -6   2   3      219.32      237.66      7.97 o 
  -5   2   3     3144.60     3246.55     22.21 o 
  -4   2   3     1106.76     1163.92     12.06 o 
  -3   2   3     1290.35     1316.59     11.37 o 
  -2   2   3      364.54      384.28      5.82 o 
  -1   2   3     6158.41     5937.72     89.89 o 
   0   2   3     2066.69     1872.47     55.34 o 
   1   2   3     5859.55     4793.79     83.31 o 
   2   2   3        4.12        6.51      2.17 o 
   3   2   3      969.19      941.53     10.59 o 
   4   2   3      334.31      315.20      7.62 o 
   5   2   3      186.68      218.42      7.24 o 
   6   2   3       73.93       81.07      5.79 o 
   7   2   3       26.74       21.35      6.15 o 
   8   2   3       36.49       48.49      6.87 o 
   9   2   3       31.34       40.16      7.96 o 
  10   2   3       43.58       58.98      8.68 o 
  11   2   3        0.82        6.87      7.96 o 
 -11   3   3        1.57       15.19      7.60 o 
 -10   3   3        3.34        2.89      6.51 o 
  -9   3   3       23.43       11.94      6.51 o 
  -8   3   3      167.40      164.02      9.05 o 
  -7   3   3        6.99        1.09      5.43 o 
  -6   3   3       82.55       75.29      6.15 o 
  -5   3   3       68.24       65.51      5.07 o 
  -4   3   3      165.01      142.74      5.43 o 
  -3   3   3       37.20       44.51      3.62 o 
  -2   3   3      234.50      243.80      5.08 o 
  -1   3   3       17.98       20.99      2.17 o 
   0   3   3     1391.61     1103.52      8.34 o 
   1   3   3      189.56      165.00      3.99 o 
   2   3   3       24.70       23.16      2.53 o 
   3   3   3       13.30        9.77      2.89 o 
   4   3   3       42.40       49.22      4.34 o 
   5   3   3        3.90       -2.17      3.62 o 
   6   3   3       39.22       41.25      5.79 o 
   7   3   3        1.96        8.32      5.06 o 
   8   3   3        1.91       -4.70      5.79 o 
   9   3   3       49.73       26.41      7.96 o 
  10   3   3        9.20        9.41      8.32 o 
  11   3   3        4.47        7.60      7.96 o 
 -11   4   3        2.22        5.06      7.60 o 
 -10   4   3        4.25       10.49      6.87 o 
  -9   4   3       30.96       28.58      6.87 o 
  -8   4   3        0.29        5.43      5.79 o 
  -7   4   3      150.99      135.41      7.60 o 
  -6   4   3      118.56      105.71      6.52 o 
  -5   4   3       18.44       24.97      3.98 o 
  -4   4   3      647.67      746.53     10.55 o 
  -3   4   3      358.03      372.40      7.26 o 
  -2   4   3      334.90      332.56      6.17 o 
  -1   4   3      547.94      613.12      7.65 o 
   0   4   3       77.55       76.29      3.98 o 
   1   4   3     1862.11     1821.98     13.29 o 
   2   4   3      193.17      180.14      5.44 o 
   3   4   3      119.69      100.31      4.71 o 
   4   4   3      192.65      199.25      6.88 o 
   5   4   3      189.77      178.20      7.24 o 
   6   4   3        0.69       -3.26      4.70 o 
   7   4   3       23.75       17.73      5.79 o 
   8   4   3        3.54        9.41      6.15 o 
   9   4   3        0.05        5.79      6.87 o 
  10   4   3       23.54       37.63      8.32 o 
  11   4   3        1.36       -4.34      8.68 o 
 -11   5   3        2.16       -1.81      7.60 o 
 -10   5   3        1.40        3.98      7.24 o 
  -9   5   3        0.33        2.17      6.15 o 
  -8   5   3        6.56       -4.34      6.15 o 
  -7   5   3        4.78        2.89      5.43 o 
  -6   5   3       32.13       44.51      5.43 o 
  -5   5   3       55.78       58.99      4.70 o 
  -4   5   3       29.12       26.05      3.98 o 
  -3   5   3      222.98      223.99      6.16 o 
  -2   5   3     1743.79     1789.65     14.34 o 
  -1   5   3     3230.12     3206.79     18.67 o 
   0   5   3      159.84      148.93      3.84 o 
   1   5   3        6.21        9.41      2.53 o 
   2   5   3       48.88       40.17      3.62 o 
   3   5   3       51.30       52.12      3.98 o 
   4   5   3        4.45        5.06      3.62 o 
   5   5   3        1.07        4.34      3.98 o 
   6   5   3       29.17       37.63      5.79 o 
   7   5   3        7.60       11.22      5.79 o 
   8   5   3       11.36        9.04      6.51 o 
   9   5   3       22.98       10.49      7.60 o 
  10   5   3        1.85       -3.62      8.32 o 
 -11   6   3        7.95        5.43      7.96 o 
 -10   6   3        7.13        6.51      7.60 o 
  -9   6   3       11.08       10.13      7.24 o 
  -8   6   3       90.64       86.86      7.96 o 
  -7   6   3      136.04      146.26      8.33 o 
  -6   6   3      187.54      188.32      9.42 o 
  -5   6   3       61.24       80.71      5.07 o 
  -4   6   3       38.63       33.29      4.34 o 
  -3   6   3       57.09       64.79      4.34 o 
  -2   6   3      161.73      163.74      5.80 o 
  -1   6   3       13.82       23.88      3.26 o 
   0   6   3      544.80      447.26     14.90 o 
   1   6   3     1831.37     1772.51     15.06 o 
   2   6   3       64.29       70.22      4.71 o 
   3   6   3      315.31      317.62      8.70 o 
   4   6   3      194.19      197.77      7.24 o 
   5   6   3       21.44       20.62      4.70 o 
   6   6   3      109.42      114.75      7.60 o 
   7   6   3       42.83       36.18      6.88 o 
   8   6   3        1.36        2.89      6.51 o 
   9   6   3       55.86       74.18      9.05 o 
  10   6   3        0.05        3.98      7.96 o 
 -11   7   3        0.44        0.00      7.96 o 
 -10   7   3       21.87       13.39      8.32 o 
  -9   7   3        2.23       -5.79      7.24 o 
  -8   7   3       18.87       17.73      7.24 o 
  -7   7   3       27.75       26.77      6.87 o 
  -6   7   3        0.21       -3.62      5.06 o 
  -5   7   3        3.15        0.72      4.34 o 
  -4   7   3      115.01      121.28      6.15 o 
  -3   7   3       37.99       39.81      4.34 o 
  -2   7   3      342.78      340.57      7.98 o 
  -1   7   3      501.37      507.00      9.08 o 
   0   7   3      768.03      688.11     33.30 o 
   1   7   3       55.63       46.33      4.34 o 
   2   7   3      599.21      574.76     10.17 o 
   3   7   3      142.70      133.98      6.52 o 
   4   7   3      580.28      650.17     11.98 o 
   5   7   3        0.14        0.72      4.70 o 
   6   7   3       61.46       63.33      6.15 o 
   7   7   3       26.16       18.45      6.51 o 
   8   7   3        4.35       -7.24      7.24 o 
   9   7   3        9.19       17.73      7.60 o 
  10   7   3        0.95       -5.06      8.32 o 
 -10   8   3        2.46        3.62      7.60 o 
  -9   8   3        4.00        3.98      6.87 o 
  -8   8   3        4.68        0.72      6.51 o 
  -7   8   3       31.64       31.48      7.24 o 
  -6   8   3       17.82       12.66      5.79 o 
  -5   8   3        8.51       14.47      4.34 o 
  -4   8   3       16.90       23.52      4.34 o 
  -3   8   3      138.45      141.58      6.52 o 
  -2   8   3        4.53        5.43      3.98 o 
  -1   8   3      159.09      103.22      5.79 o 
   0   8   3       11.58        9.81      3.98 o 
   1   8   3      432.67      408.19      9.07 o 
   2   8   3      106.93       98.11      6.15 o 
   3   8   3        6.69        6.51      3.98 o 
   4   8   3       64.00       52.84      5.79 o 
   5   8   3        9.68       13.02      5.07 o 
   6   8   3        5.87       11.94      5.06 o 
   7   8   3       15.96        3.62      6.87 o 
   8   8   3        0.12        3.62      7.24 o 
   9   8   3        1.12       -5.79      7.60 o 
  10   8   3       24.35       20.98      9.41 o 
 -10   9   3        1.76       -3.62      8.32 o 
  -9   9   3       11.94        3.26      7.96 o 
  -8   9   3       67.95       62.97      8.32 o 
  -7   9   3       20.44       31.48      6.51 o 
  -6   9   3        7.77        8.32      5.79 o 
  -5   9   3      129.09      128.15      8.33 o 
  -4   9   3       82.28       79.63      6.51 o 
  -3   9   3        0.85        5.79      4.70 o 
  -2   9   3       16.81       22.43      4.70 o 
  -1   9   3      361.17      336.85      9.06 o 
   0   9   3     1776.89     1769.65     35.67 o 
   1   9   3      468.88      433.94      9.80 o 
   2   9   3        2.89        5.06      3.98 o 
   3   9   3       40.20       36.91      5.43 o 
   4   9   3        3.68        9.04      4.70 o 
   5   9   3       31.09       30.39      6.15 o 
   6   9   3       59.10       55.37      7.24 o 
   7   9   3       55.98       56.81      8.68 o 
   8   9   3       22.53       26.05      7.96 o 
   9   9   3        4.75        6.87      7.96 o 
 -10  10   3        0.02       -8.68      8.68 o 
  -9  10   3        7.28        5.06      8.32 o 
  -8  10   3        4.42        4.34      6.87 o 
  -7  10   3       19.43       28.58      6.87 o 
  -6  10   3        6.95        9.41      6.15 o 
  -5  10   3       37.82       44.51      6.87 o 
  -4  10   3      202.87      194.84      9.05 o 
  -3  10   3      543.25      547.16     11.97 o 
  -2  10   3       43.18       36.55      5.79 o 
  -1  10   3      764.01      690.75     12.35 o 
   0  10   3        0.92        8.71     16.82 o 
   1  10   3       12.13       20.98      4.70 o 
   2  10   3       29.37       20.26      5.07 o 
   3  10   3       85.97       65.51      6.88 o 
   4  10   3       38.85       34.38      6.15 o 
   5  10   3       99.12       98.45      8.32 o 
   6  10   3       53.47       69.84      7.96 o 
   7  10   3        7.62       -3.62      7.60 o 
   8  10   3       17.16       40.52      8.32 o 
   9  10   3        0.06       -7.96      9.04 o 
  -9  11   3        1.72        7.24      8.32 o 
  -8  11   3       11.17       -2.89      7.96 o 
  -7  11   3        6.83       10.13      7.24 o 
  -6  11   3       18.34       15.56      7.60 o 
  -5  11   3       35.02       49.21      7.96 o 
  -4  11   3       11.68        5.79      7.24 o 
  -3  11   3       55.59       50.30      7.60 o 
  -2  11   3       48.46       44.87      6.15 o 
  -1  11   3       46.75       30.03      6.15 o 
   0  11   3       20.20       41.07     19.54 o 
   1  11   3        0.53       -4.70      4.70 o 
   2  11   3        2.48        8.32      4.70 o 
   3  11   3      113.44      115.11      7.96 o 
   4  11   3       35.64       43.42      6.87 o 
   5  11   3        0.49       -2.53      6.87 o 
   6  11   3        3.69        6.51      7.24 o 
   7  11   3        6.15       -3.62      7.96 o 
   8  11   3        0.49       -8.32      8.32 o 
  -9  12   3        6.10        2.17      9.04 o 
  -8  12   3       11.52       12.66      8.68 o 
  -7  12   3        0.04       -0.72      7.96 o 
  -6  12   3       48.51       55.00      8.32 o 
  -5  12   3      165.82      153.14     10.14 o 
  -4  12   3        4.79        3.62      7.24 o 
  -3  12   3      114.19      103.16      9.41 o 
  -2  12   3       20.25       26.05      6.51 o 
  -1  12   3      151.45      144.82      8.69 o 
   0  12   3       99.75       94.25      6.01 o 
   1  12   3      155.73      138.66      7.97 o 
   2  12   3       18.99       23.16      6.15 o 
   3  12   3       85.92       77.81      8.32 o 
   4  12   3       18.80       19.18      6.51 o 
   5  12   3       72.99       72.74      8.69 o 
   6  12   3        1.68       -7.60      7.60 o 
   7  12   3        0.00       -7.96      7.96 o 
   8  12   3        0.27       -0.36      8.32 o 
  -8  13   3        7.33       -5.79      8.68 o 
  -7  13   3        3.25       -0.72      8.32 o 
  -6  13   3        0.43        1.81      7.24 o 
  -5  13   3        6.43        9.41      7.24 o 
  -4  13   3        0.01        0.36      6.87 o 
  -3  13   3       31.29       22.79      7.24 o 
  -2  13   3      128.95      118.73      8.69 o 
  -1  13   3       70.24       62.61      7.24 o 
   0  13   3        5.03       14.76      4.84 o 
   1  13   3      158.19      162.19      9.41 o 
   2  13   3       26.52       23.88      7.24 o 
   3  13   3       11.45       20.26      6.87 o 
   4  13   3        0.53        4.70      6.15 o 
   5  13   3        2.39        0.72      7.60 o 
   6  13   3        1.06        3.26      7.24 o 
   7  13   3        6.16       10.49      7.96 o 
  -7  14   3       64.30       73.82     10.13 o 
  -6  14   3        5.75       -1.09      7.96 o 
  -5  14   3       16.02       17.37      7.60 o 
  -4  14   3       11.44       -2.53      7.60 o 
  -3  14   3       14.13        9.04      6.87 o 
  -2  14   3       48.19       38.72      7.24 o 
  -1  14   3       18.27       15.20      6.51 o 
   0  14   3        1.74        7.96      5.79 o 
   1  14   3       65.98       84.32      8.32 o 
   2  14   3        0.68        4.34      6.51 o 
   3  14   3        1.35       -1.09      6.87 o 
   4  14   3       12.52        7.60      7.60 o 
   5  14   3        0.13       -6.15      7.24 o 
   6  14   3        0.20        0.00      7.60 o 
   7  14   3        0.44       -7.24      8.68 o 
  -6  15   3        0.23       -6.51      8.68 o 
  -5  15   3       11.11       12.30      7.96 o 
  -4  15   3        0.00        8.32      7.24 o 
  -3  15   3        2.12        0.72      6.87 o 
  -2  15   3        1.65       -1.45      6.51 o 
  -1  15   3        0.71       -6.87      6.87 o 
   0  15   3        1.47       -2.21      4.84 o 
   1  15   3        0.14        7.96      6.87 o 
   2  15   3        0.89       10.49      6.87 o 
   3  15   3        1.01        7.96      7.24 o 
   4  15   3        6.69        9.41      7.24 o 
   5  15   3        1.50        8.32      7.96 o 
   6  15   3        0.02        4.70      7.96 o 
  -5  16   3        2.80       -4.34      7.96 o 
  -4  16   3        6.44       19.90      7.60 o 
  -3  16   3       10.99       16.64      6.87 o 
  -2  16   3        6.59       14.83      6.87 o 
  -1  16   3       25.19       34.37      7.24 o 
   0  16   3        0.14        8.05      4.73 o 
   1  16   3        3.31        4.70      6.87 o 
   2  16   3        2.28       -4.34      7.96 o 
   3  16   3        1.23       12.30      7.24 o 
   4  16   3        1.59       -0.72      7.60 o 
   5  16   3        0.79       -3.98      8.32 o 
  -4  17   3        6.75       14.47      7.60 o 
  -3  17   3        2.70       -4.34      7.96 o 
  -2  17   3        7.37       11.22      7.96 o 
  -1  17   3        3.00       10.13      7.96 o 
   0  17   3        4.08       -5.43      7.24 o 
   1  17   3        0.21       -2.17      7.24 o 
   2  17   3        0.88        9.04      7.60 o 
   3  17   3        1.00       17.37      7.60 o 
  -1  18   3        0.03       -7.60      7.96 o 
   0  18   3        4.45        2.48      5.61 o 
 -12   0   4        0.69       -8.32      8.32 o 
 -11   0   4        3.76        2.53      7.60 o 
 -10   0   4       32.98       19.90      7.60 o 
  -9   0   4       25.68       20.99      7.24 o 
  -8   0   4       48.09       47.04      7.24 o 
  -7   0   4        0.53       -0.36      5.43 o 
  -6   0   4      761.78      716.16     12.00 o 
  -5   0   4     1375.94     1288.62     14.25 o 
  -4   0   4      140.12      123.88      6.16 o 
  -3   0   4     8134.49     7581.99    123.52 o 
  -2   0   4       37.01       52.48      3.62 o 
  -1   0   4    13255.67    12826.90    133.82 o 
   0   0   4       46.86       47.78      5.79 o 
   1   0   4    18904.32    19111.69    177.20 o 
   2   0   4     3070.36     3111.05     18.31 o 
   3   0   4     3018.45     3178.62     19.69 o 
   4   0   4      750.94      726.54     10.91 o 
   5   0   4     1209.09     1198.77     14.95 o 
   6   0   4       52.96       53.56      5.79 o 
   7   0   4      160.70      165.10      8.69 o 
   8   0   4        0.96        2.53      6.15 o 
   9   0   4        3.91        3.26      6.51 o 
  10   0   4       27.22       44.14      7.24 o 
  11   0   4        0.92       -2.53      8.32 o 
 -12   1   4        1.97        1.09      7.96 o 
 -11   1   4        1.95       -8.32      8.32 o 
 -10   1   4        5.08        0.00      6.87 o 
  -9   1   4      185.68      177.05     10.14 o 
  -8   1   4       18.19       13.75      6.15 o 
  -7   1   4      362.89      340.03     10.51 o 
  -6   1   4      314.17      324.43      8.70 o 
  -5   1   4      703.59      706.21     10.91 o 
  -4   1   4      481.20      554.39      8.72 o 
  -3   1   4     1361.84     1487.61     12.48 o 
  -2   1   4      226.47      228.57      4.72 o 
  -1   1   4     2848.65     3034.72     15.06 o 
   0   1   4     1616.25     1529.85     33.13 o 
   1   1   4       24.51       28.59      2.53 o 
   2   1   4      765.82      729.84      8.75 o 
   3   1   4       31.33       42.34      3.26 o 
   4   1   4       61.69       60.44      4.34 o 
   5   1   4        2.92        0.72      3.98 o 
   6   1   4       25.16       26.05      5.43 o 
   7   1   4       25.24       32.20      5.79 o 
   8   1   4      105.06       99.17      8.69 o 
   9   1   4        0.04        6.15      6.51 o 
  10   1   4        4.22       -5.06      7.96 o 
  11   1   4       10.77        9.41      8.68 o 
 -12   2   4        0.00        6.87      8.32 o 
 -11   2   4        0.42        6.15      7.24 o 
 -10   2   4        0.31        1.45      7.24 o 
  -9   2   4        1.43       -1.81      6.15 o 
  -8   2   4      235.54      213.69      9.78 o 
  -7   2   4        5.81        6.87      5.06 o 
  -6   2   4      380.14      408.69      9.79 o 
  -5   2   4      697.15      654.83     10.54 o 
  -4   2   4        1.55        5.43      3.26 o 
  -3   2   4      593.72      588.85      8.01 o 
  -2   2   4       30.87       30.76      2.90 o 
  -1   2   4     4414.13     4439.18     83.38 o 
   0   2   4      323.83      279.03      9.81 o 
   1   2   4     1842.25     1745.10     12.57 o 
   2   2   4     1386.67     1266.83     11.74 o 
   3   2   4       61.21       64.79      4.34 o 
   4   2   4       34.40       31.12      3.98 o 
   5   2   4      201.06      191.62      7.61 o 
   6   2   4      178.17      197.72      8.33 o 
   7   2   4       10.83       20.62      5.43 o 
   8   2   4      170.72      181.75      9.78 o 
   9   2   4        6.08       12.66      7.24 o 
  10   2   4        0.17        5.43      7.24 o 
  11   2   4        9.85       14.47      7.96 o 
 -11   3   4       23.16       17.73      8.32 o 
 -10   3   4        9.73       16.28      6.87 o 
  -9   3   4       12.94        0.72      6.51 o 
  -8   3   4      129.66      141.18      8.33 o 
  -7   3   4       25.54       29.31      5.43 o 
  -6   3   4     1318.85     1402.54     16.78 o 
  -5   3   4      181.09      162.64      6.52 o 
  -4   3   4      841.81      960.12     11.66 o 
  -3   3   4     3146.18     3413.60     19.74 o 
  -2   3   4       91.07       97.05      3.98 o 
  -1   3   4       51.06       44.89      2.90 o 
   0   3   4      172.22      154.02      3.14 o 
   1   3   4       18.34       13.75      2.53 o 
   2   3   4      163.91      154.36      5.07 o 
   3   3   4      797.06      791.62     10.56 o 
   4   3   4      122.86      123.83      5.79 o 
   5   3   4      133.30      114.05      6.16 o 
   6   3   4      326.74      327.26     10.15 o 
   7   3   4      101.67       82.53      7.60 o 
   8   3   4        2.70       -1.45      6.87 o 
   9   3   4       38.98       21.71      7.96 o 
  10   3   4        6.96        4.70      7.96 o 
 -11   4   4        5.36       13.39      7.60 o 
 -10   4   4       15.09       11.94      7.24 o 
  -9   4   4        7.09        3.62      6.51 o 
  -8   4   4      116.85      120.18      7.96 o 
  -7   4   4        0.25       -5.43      5.43 o 
  -6   4   4        3.20       10.49      4.34 o 
  -5   4   4      548.91      617.63     10.89 o 
  -4   4   4      628.16      723.01     10.91 o 
  -3   4   4     2018.64     2176.51     16.56 o 
  -2   4   4      822.70      844.23      9.85 o 
  -1   4   4     2632.88     2734.68     16.72 o 
   0   4   4      366.81      397.40     57.38 o 
   1   4   4      626.08      550.37      8.01 o 
   2   4   4      228.77      226.56      6.16 o 
   3   4   4       16.95        6.51      3.26 o 
   4   4   4      272.00      247.18      7.61 o 
   5   4   4       55.64       49.22      5.07 o 
   6   4   4       27.55       31.84      5.79 o 
   7   4   4       11.96        2.53      6.15 o 
   8   4   4        1.72       -6.15      6.15 o 
   9   4   4        1.16        6.51      7.60 o 
  10   4   4        1.05        2.89      8.32 o 
 -11   5   4       20.16       19.54      8.68 o 
 -10   5   4        0.73       -5.06      7.60 o 
  -9   5   4        8.97       13.39      6.87 o 
  -8   5   4       85.56       83.24      7.96 o 
  -7   5   4       14.18        7.60      5.79 o 
  -6   5   4       31.77       37.27      5.07 o 
  -5   5   4      155.42      188.67      6.88 o 
  -4   5   4        6.05       11.94      3.62 o 
  -3   5   4      120.05      115.88      5.07 o 
  -2   5   4       32.57       36.19      3.26 o 
  -1   5   4      891.89      964.79     10.94 o 
   0   5   4      171.43      183.46      3.97 o 
   1   5   4      978.15      973.89     10.95 o 
   2   5   4     1230.63     1330.22     13.52 o 
   3   5   4      620.61      673.72     10.54 o 
   4   5   4      489.44      530.21     10.52 o 
   5   5   4        1.05        0.36      4.34 o 
   6   5   4        1.56        1.81      5.06 o 
   7   5   4        0.09        0.36      6.15 o 
   8   5   4        0.08       -6.51      6.51 o 
   9   5   4       32.39       39.80      7.96 o 
  10   5   4        0.03       -7.60      8.32 o 
 -11   6   4        1.13       -8.32      8.32 o 
 -10   6   4        4.43       -7.24      7.24 o 
  -9   6   4        0.02        3.62      6.15 o 
  -8   6   4       15.58       14.83      6.51 o 
  -7   6   4       29.33       34.74      6.15 o 
  -6   6   4        0.06       -2.17      4.70 o 
  -5   6   4        2.10        6.51      3.62 o 
  -4   6   4      179.59      173.86      6.88 o 
  -3   6   4       17.00       14.47      3.26 o 
  -2   6   4       11.05       13.02      3.62 o 
  -1   6   4      682.63      642.49      9.46 o 
   0   6   4      237.36      246.13      4.61 o 
   1   6   4      176.17      190.56      6.16 o 
   2   6   4     1245.48     1168.99     13.51 o 
   3   6   4       31.43       37.63      4.70 o 
   4   6   4        2.95        6.51      3.98 o 
   5   6   4       25.42       29.31      4.70 o 
   6   6   4       10.86       17.73      5.43 o 
   7   6   4       99.99      106.41      8.69 o 
   8   6   4       50.62       53.19      8.32 o 
   9   6   4        7.44        3.26      7.60 o 
  10   6   4       11.72       15.56      9.04 o 
 -11   7   4        0.02        8.68      8.32 o 
 -10   7   4        2.24       15.56      7.60 o 
  -9   7   4        0.26       -5.06      7.24 o 
  -8   7   4        3.64        8.68      6.15 o 
  -7   7   4      125.80      129.59      8.33 o 
  -6   7   4       77.87       87.95      6.88 o 
  -5   7   4        1.48        3.26      3.98 o 
  -4   7   4      276.00      286.29      8.34 o 
  -3   7   4      473.53      500.83      9.80 o 
  -2   7   4      105.42      102.82      5.79 o 
  -1   7   4        1.69        5.43      3.26 o 
   0   7   4      134.62      176.06      4.73 o 
   1   7   4      323.77      279.58      7.61 o 
   2   7   4        4.48        2.53      3.62 o 
   3   7   4      239.65      281.52      8.33 o 
   4   7   4       10.44        8.68      4.34 o 
   5   7   4       63.05       68.04      6.15 o 
   6   7   4        0.10        0.72      5.79 o 
   7   7   4       42.03       55.36      7.96 o 
   8   7   4        8.40       20.62      7.60 o 
   9   7   4       15.24       19.18      8.32 o 
  10   7   4        0.44       -6.51      8.68 o 
 -10   8   4        4.91       -7.96      7.96 o 
  -9   8   4        2.73       -2.89      7.96 o 
  -8   8   4       21.30       24.60      7.96 o 
  -7   8   4      124.47      129.95      9.05 o 
  -6   8   4       51.85       58.98      6.51 o 
  -5   8   4       99.19      108.95      6.88 o 
  -4   8   4       42.16       44.87      5.43 o 
  -3   8   4      150.71      139.77      6.88 o 
  -2   8   4      386.46      436.67      9.07 o 
  -1   8   4      229.32      199.28      7.25 o 
   0   8   4       39.39       28.03      4.16 o 
   1   8   4      162.22      173.11      6.88 o 
   2   8   4      444.15      444.03      9.79 o 
   3   8   4       11.30       14.47      4.34 o 
   4   8   4        2.16       -5.43      5.43 o 
   5   8   4        0.04       -4.70      5.06 o 
   6   8   4      108.67      120.89      8.69 o 
   7   8   4        3.27        5.06      6.51 o 
   8   8   4       55.63       60.79      8.68 o 
   9   8   4        0.22        3.62      7.60 o 
 -10   9   4        2.65        5.43      8.68 o 
  -9   9   4        0.56       15.92      7.60 o 
  -8   9   4       47.62       42.70      8.68 o 
  -7   9   4        0.74       -5.79      6.51 o 
  -6   9   4       19.23       19.18      6.51 o 
  -5   9   4        9.67       13.02      5.43 o 
  -4   9   4        4.49        7.24      4.70 o 
  -3   9   4       23.33       27.50      4.70 o 
  -2   9   4       14.15       11.58      4.34 o 
  -1   9   4      205.50      193.79      7.61 o 
   0   9   4      100.57       78.02     15.20 o 
   1   9   4       15.17       14.11      4.70 o 
   2   9   4       36.87       32.57      5.07 o 
   3   9   4      106.02      106.78      6.52 o 
   4   9   4       71.04       76.72      6.15 o 
   5   9   4        5.26        7.60      6.15 o 
   6   9   4        4.11        3.98      6.87 o 
   7   9   4      139.02      165.79     10.86 o 
   8   9   4        0.38       -5.06      7.60 o 
   9   9   4        6.74        6.51      8.32 o 
 -10  10   4        0.22        7.60      7.96 o 
  -9  10   4       15.04        7.24      8.68 o 
  -8  10   4        2.10        1.45      7.60 o 
  -7  10   4       88.30      102.06      9.05 o 
  -6  10   4       21.43       13.39      7.24 o 
  -5  10   4      344.57      340.63     11.60 o 
  -4  10   4      198.20      192.29      9.42 o 
  -3  10   4      232.52      261.16      9.42 o 
  -2  10   4       57.71       51.03      6.15 o 
  -1  10   4       11.89       27.13      5.07 o 
   0  10   4      109.13       93.19      5.61 o 
   1  10   4      103.86       89.41      6.88 o 
   2  10   4        3.60        2.53      5.06 o 
   3  10   4       22.36       13.39      5.79 o 
   4  10   4       15.74       17.00      5.43 o 
   5  10   4       39.77       51.38      7.24 o 
   6  10   4      136.91      156.38     10.14 o 
   7  10   4       14.33       31.11      7.60 o 
   8  10   4        0.53        2.17      7.96 o 
   9  10   4        5.37        7.96      8.68 o 
  -9  11   4        2.21        1.45      7.96 o 
  -8  11   4        0.39       -2.53      7.60 o 
  -7  11   4       23.01       41.97      7.60 o 
  -6  11   4       27.59       16.64      7.60 o 
  -5  11   4       32.62       52.10      7.96 o 
  -4  11   4      422.52      440.08     13.41 o 
  -3  11   4      223.95      193.76      9.78 o 
  -2  11   4        9.27       13.75      5.79 o 
  -1  11   4       20.80       18.09      5.43 o 
   0  11   4        0.04       -4.36      6.15 o 
   1  11   4       12.71       12.66      5.07 o 
   2  11   4       22.37       28.22      5.43 o 
   3  11   4       31.90       38.72      5.79 o 
   4  11   4        0.04       -0.36      6.15 o 
   5  11   4      101.16       85.42      9.05 o 
   6  11   4       19.14       24.24      7.96 o 
   7  11   4        7.92       26.77      7.60 o 
   8  11   4        6.06       10.49      8.68 o 
  -9  12   4        0.11       10.85      8.32 o 
  -8  12   4        0.16       10.49      7.96 o 
  -7  12   4       15.40        8.32      7.96 o 
  -6  12   4        2.10       10.49      6.87 o 
  -5  12   4       23.73       25.33      6.87 o 
  -4  12   4      406.00      379.11     13.77 o 
  -3  12   4        2.63       -5.06      7.24 o 
  -2  12   4      517.89      536.75     13.42 o 
  -1  12   4      316.82      292.76     10.87 o 
   0  12   4      221.19      193.78      8.06 o 
   1  12   4      172.57      165.11      9.41 o 
   2  12   4       66.20       74.91      7.24 o 
   3  12   4       66.67       66.59      7.60 o 
   4  12   4       26.49       24.60      6.87 o 
   5  12   4        0.20        5.43      7.24 o 
   6  12   4       10.64        8.68      7.60 o 
   7  12   4        0.27       -8.32      8.32 o 
   8  12   4       18.45       31.48      8.32 o 
  -8  13   4        9.02       13.75      9.04 o 
  -7  13   4        0.05        5.06      7.60 o 
  -6  13   4        3.81        9.04      7.96 o 
  -5  13   4        0.78       -0.36      6.87 o 
  -4  13   4       52.25       58.62      7.96 o 
  -3  13   4       43.20       33.29      7.24 o 
  -2  13   4       15.99        9.77      7.24 o 
  -1  13   4      111.94      116.55      8.69 o 
   0  13   4        3.21        0.41      5.25 o 
   1  13   4       18.28       16.28      6.51 o 
   2  13   4        7.19        5.79      6.51 o 
   3  13   4        5.47       -2.53      6.87 o 
   4  13   4        8.10        2.53      7.24 o 
   5  13   4        0.61       -7.96      7.96 o 
   6  13   4        2.69       -4.70      7.24 o 
   7  13   4        1.16       16.28      8.32 o 
  -7  14   4        1.85        5.43      8.68 o 
  -6  14   4       27.47       40.52      8.32 o 
  -5  14   4        4.61       13.75      7.24 o 
  -4  14   4       19.08       17.37      7.24 o 
  -3  14   4       45.35       51.38      7.60 o 
  -2  14   4        0.48        7.60      6.87 o 
  -1  14   4      302.77      300.30     11.95 o 
   0  14   4        0.77       11.80      4.73 o 
   1  14   4      420.43      364.23     13.41 o 
   2  14   4       17.22       20.62      6.87 o 
   3  14   4       42.20       27.50      7.96 o 
   4  14   4       10.72       11.94      7.24 o 
   5  14   4        4.36       -0.36      7.60 o 
   6  14   4        1.31       -0.36      7.96 o 
  -6  15   4       14.26       10.13      9.04 o 
  -5  15   4        0.03       -6.51      7.60 o 
  -4  15   4        0.54        2.17      7.24 o 
  -3  15   4        2.08       10.49      7.24 o 
  -2  15   4        2.30       -7.24      7.24 o 
  -1  15   4       11.64        9.77      7.60 o 
   0  15   4        2.27        8.68      7.96 o 
   1  15   4       57.32       32.93      8.32 o 
   2  15   4        1.40       -4.70      7.24 o 
   3  15   4       22.47       21.71      7.60 o 
   4  15   4        5.02        4.70      7.24 o 
   5  15   4        0.21        0.36      7.96 o 
  -5  16   4        1.64        6.15      7.96 o 
  -4  16   4        7.66        4.34      7.96 o 
  -3  16   4        1.00        0.72      7.24 o 
  -2  16   4        8.31       13.75      6.87 o 
  -1  16   4        6.03        9.77      7.24 o 
   0  16   4        0.43       -0.71      5.24 o 
   1  16   4        2.22        4.70      7.60 o 
   2  16   4       11.60        5.79      7.24 o 
   3  16   4        0.16       -7.96      7.96 o 
   4  16   4        3.25        4.70      7.96 o 
  -4  17   4        0.01       -8.32      9.04 o 
  -3  17   4        0.39       -7.60      7.60 o 
  -2  17   4        0.16       -8.32      8.32 o 
  -1  17   4        0.39        2.17      7.60 o 
   0  17   4        1.20        7.07     14.29 o 
   1  17   4        0.05       10.13      7.24 o 
   2  17   4        0.10       -8.32      8.32 o 
   3  17   4        0.04        6.87      7.60 o 
 -12   1   5        3.66       14.47      7.96 o 
 -11   1   5        7.59       10.85      8.32 o 
 -10   1   5        0.66       -2.53      7.60 o 
  -9   1   5        3.58        1.81      7.24 o 
  -8   1   5        3.41        7.24      6.51 o 
  -7   1   5      213.55      194.14      8.69 o 
  -6   1   5       22.58       28.95      5.43 o 
  -5   1   5       38.29       40.89      4.34 o 
  -4   1   5      257.62      253.42      6.53 o 
  -3   1   5      404.27      462.32      7.63 o 
  -2   1   5      275.28      271.79      5.44 o 
  -1   1   5     5330.58     5060.03     94.10 o 
   0   1   5     2277.83     1973.53      9.58 o 
   1   1   5     1301.83     1318.33     11.37 o 
   2   1   5      457.30      420.36      7.27 o 
   3   1   5        6.62       13.02      3.62 o 
   4   1   5     1091.11     1120.48     14.22 o 
   5   1   5       63.45       66.23      5.79 o 
   6   1   5       71.40       56.10      6.88 o 
   7   1   5       55.57       43.79      7.24 o 
   8   1   5       52.56       62.96      8.32 o 
   9   1   5       13.67       15.56      7.24 o 
  10   1   5        1.25       10.85      7.60 o 
 -11   2   5        3.08        3.98      7.96 o 
 -10   2   5       36.23       23.88      7.96 o 
  -9   2   5        0.76        8.32      6.15 o 
  -8   2   5      984.38      953.46     17.08 o 
  -7   2   5      161.28      141.94      7.97 o 
  -6   2   5      113.19       91.95      6.15 o 
  -5   2   5      171.18      158.65      6.52 o 
  -4   2   5      416.58      402.91      7.99 o 
  -3   2   5      114.39      128.20      4.71 o 
  -2   2   5     5298.83     4938.90    101.42 o 
  -1   2   5       14.58       14.84      2.53 o 
   0   2   5      424.19      436.20     52.16 o 
   1   2   5       26.45       30.40      2.89 o 
   2   2   5        2.39        5.06      2.53 o 
   3   2   5      447.61      500.27      9.08 o 
   4   2   5      709.76      717.95     11.27 o 
   5   2   5      151.15      142.31      6.88 o 
   6   2   5      137.79      138.66      7.96 o 
   7   2   5        1.61        2.17      5.79 o 
   8   2   5      117.35      110.76      9.41 o 
   9   2   5       88.48       78.17      9.41 o 
  10   2   5       15.31        9.41      8.32 o 
 -11   3   5        1.56        6.15      7.60 o 
 -10   3   5        0.22        1.45      7.60 o 
  -9   3   5        4.42        2.53      6.51 o 
  -8   3   5       57.53       45.96      7.60 o 
  -7   3   5       97.94       93.75      6.88 o 
  -6   3   5      328.09      310.65      9.42 o 
  -5   3   5     1163.87     1204.64     14.58 o 
  -4   3   5       39.49       39.08      4.34 o 
  -3   3   5        4.65       -2.17      3.26 o 
  -2   3   5        8.59       15.56      2.89 o 
  -1   3   5      508.83      606.98      8.00 o 
   0   3   5      350.88      351.44     15.43 o 
   1   3   5      275.29      295.26      5.80 o 
   2   3   5        1.38        2.89      2.53 o 
   3   3   5      176.76      210.83      6.52 o 
   4   3   5       70.12       71.66      5.43 o 
   5   3   5       93.57       90.13      6.52 o 
   6   3   5       66.36       60.80      6.15 o 
   7   3   5      345.04      324.68     11.60 o 
   8   3   5       43.94       39.08      8.32 o 
   9   3   5       32.16       24.24      7.96 o 
  10   3   5        0.05       -5.79      7.96 o 
 -11   4   5        4.06        4.70      7.60 o 
 -10   4   5       17.13       15.92      7.60 o 
  -9   4   5        9.85        7.60      6.51 o 
  -8   4   5       61.26       43.06      7.24 o 
  -7   4   5       48.17       42.34      6.51 o 
  -6   4   5       10.88        7.60      5.07 o 
  -5   4   5       38.61       41.98      5.07 o 
  -4   4   5        7.18        2.17      3.98 o 
  -3   4   5      661.32      737.62     10.18 o 
  -2   4   5      393.53      481.03      7.99 o 
  -1   4   5      764.39      777.20      9.47 o 
   0   4   5      208.00      175.20      3.71 o 
   1   4   5      573.91      543.59      8.36 o 
   2   4   5       29.40       24.24      3.26 o 
   3   4   5       88.11       96.65      5.07 o 
   4   4   5       26.51       26.05      4.34 o 
   5   4   5       16.08        2.53      5.07 o 
   6   4   5      295.37      302.17     10.51 o 
   7   4   5       25.32       34.01      6.51 o 
   8   4   5       23.26       19.90      7.24 o 
   9   4   5       18.61       18.81      7.96 o 
  10   4   5        6.10       11.58      7.96 o 
 -11   5   5        0.91        3.26      7.60 o 
 -10   5   5        4.47       19.54      7.96 o 
  -9   5   5       12.55        9.77      7.24 o 
  -8   5   5       35.02       39.44      6.15 o 
  -7   5   5       64.82       60.44      7.24 o 
  -6   5   5       56.60       56.09      5.79 o 
  -5   5   5        6.31        1.45      6.15 o 
  -4   5   5       18.88       18.09      3.98 o 
  -3   5   5      883.36      925.02     12.02 o 
  -2   5   5      285.57      353.19      7.25 o 
  -1   5   5      977.16     1027.93     11.67 o 
   0   5   5      379.96      329.10      6.03 o 
   1   5   5      613.02      614.42      9.45 o 
   2   5   5       24.74       20.99      3.62 o 
   3   5   5       56.26       62.97      4.70 o 
   4   5   5       24.04       14.11      4.70 o 
   5   5   5        2.09       -1.45      5.06 o 
   6   5   5      111.01      112.57      7.96 o 
   7   5   5       60.19       47.77      7.60 o 
   8   5   5       18.54       10.13      7.60 o 
   9   5   5        3.00       15.56      7.96 o 
  10   5   5       11.11       -0.72      9.41 o 
 -11   6   5        1.67        9.77      7.96 o 
 -10   6   5        2.49       -1.81      7.60 o 
  -9   6   5        2.99        5.79      6.51 o 
  -8   6   5       57.81       55.73      7.60 o 
  -7   6   5       16.69       17.00      6.15 o 
  -6   6   5       85.96       76.37      6.88 o 
  -5   6   5       30.59       49.57      5.07 o 
  -4   6   5       13.23        9.05      3.98 o 
  -3   6   5      121.91      123.83      5.79 o 
  -2   6   5        2.60        7.60      3.26 o 
  -1   6   5       87.95       88.33      4.71 o 
   0   6   5        6.70        1.98      2.93 o 
   1   6   5      105.57      114.41      5.43 o 
   2   6   5       35.95       41.25      4.34 o 
   3   6   5      334.21      306.35      9.06 o 
   4   6   5      149.48      142.30      7.24 o 
   5   6   5      101.93       88.68      6.88 o 
   6   6   5       33.18       43.42      6.51 o 
   7   6   5      305.20      311.18     12.68 o 
   8   6   5       68.34       90.47      9.05 o 
   9   6   5       26.65       23.88      9.05 o 
  10   6   5        0.38        5.43      8.68 o 
 -11   7   5        0.16       -8.68      8.68 o 
 -10   7   5        4.17        5.43      7.96 o 
  -9   7   5       15.81       14.47      7.60 o 
  -8   7   5       12.73       13.39      7.24 o 
  -7   7   5       30.79       36.54      6.51 o 
  -6   7   5        2.56       14.11      5.06 o 
  -5   7   5      148.58      149.54      7.24 o 
  -4   7   5       17.48       18.81      4.70 o 
  -3   7   5      317.94      332.06      9.06 o 
  -2   7   5      217.98      220.28      7.61 o 
  -1   7   5       73.73       79.27      4.71 o 
   0   7   5     1022.55      993.04      9.27 o 
   1   7   5      216.83      208.32      7.25 o 
   2   7   5      380.77      373.17      9.43 o 
   3   7   5      405.65      439.89     10.15 o 
   4   7   5      307.80      292.81      9.78 o 
   5   7   5        7.36        7.96      5.79 o 
   6   7   5       17.45        5.43      6.87 o 
   7   7   5       27.27       27.14      7.60 o 
   8   7   5       21.69       35.10      8.32 o 
   9   7   5        5.62       -3.98      8.32 o 
 -10   8   5        1.59        6.15      7.96 o 
  -9   8   5        0.44       -7.60      7.60 o 
  -8   8   5       30.89       32.20      7.96 o 
  -7   8   5        0.10       -6.15      6.15 o 
  -6   8   5       17.16       15.56      6.15 o 
  -5   8   5        1.20        6.87      4.70 o 
  -4   8   5       18.49       32.20      5.07 o 
  -3   8   5      157.64      160.05      6.88 o 
  -2   8   5       50.40       49.58      4.70 o 
  -1   8   5        1.03        5.06      3.62 o 
   0   8   5       42.34       45.67      3.58 o 
   1   8   5      102.91       89.78      5.43 o 
   2   8   5      570.89      597.49     11.62 o 
   3   8   5      115.42      114.76      6.88 o 
   4   8   5       48.81       42.70      6.15 o 
   5   8   5        0.99        1.09      6.15 o 
   6   8   5      212.19      233.93     11.23 o 
   7   8   5        0.39        0.00      7.60 o 
   8   8   5        7.20       -5.06      8.32 o 
   9   8   5        0.18        9.77      7.96 o 
 -10   9   5        9.53        9.41      8.32 o 
  -9   9   5       15.98       11.22      7.96 o 
  -8   9   5       29.77       37.99      7.96 o 
  -7   9   5        3.38        0.36      6.87 o 
  -6   9   5       43.62       36.91      7.24 o 
  -5   9   5       10.83       17.37      5.79 o 
  -4   9   5       58.03       54.28      6.51 o 
  -3   9   5        0.00        9.41      4.70 o 
  -2   9   5      160.36      164.04      7.24 o 
  -1   9   5      329.95      318.62      9.42 o 
   0   9   5       52.75       66.52      4.09 o 
   1   9   5       41.86       36.91      5.07 o 
   2   9   5        1.66       -1.45      4.70 o 
   3   9   5       35.71       36.55      5.79 o 
   4   9   5      258.96      242.70     10.14 o 
   5   9   5      192.63      201.32     10.14 o 
   6   9   5       76.91       83.96      8.32 o 
   7   9   5       95.71       85.05      9.77 o 
   8   9   5       44.86       48.49      9.05 o 
   9   9   5        4.32       15.19      8.32 o 
 -10  10   5        0.52       -8.32      8.32 o 
  -9  10   5        7.41       -1.81      8.32 o 
  -8  10   5       26.00       26.77      8.32 o 
  -7  10   5        1.43        2.17      6.87 o 
  -6  10   5      629.65      654.47     16.69 o 
  -5  10   5      152.19      155.31      9.77 o 
  -4  10   5      330.20      360.19     10.87 o 
  -3  10   5      474.08      503.01     12.33 o 
  -2  10   5       28.53       33.29      5.43 o 
  -1  10   5       38.71       41.97      5.79 o 
   0  10   5       72.38       67.32      7.78 o 
   1  10   5      188.45      182.16      7.97 o 
   2  10   5        0.24       -0.72      4.70 o 
   3  10   5       89.33       87.59      6.88 o 
   4  10   5      105.85      114.38      7.96 o 
   5  10   5       11.44       15.20      6.51 o 
   6  10   5       64.09       57.90      8.68 o 
   7  10   5        0.52        5.79      7.60 o 
   8  10   5        0.09       -8.32      8.32 o 
  -9  11   5        1.93       13.02      7.96 o 
  -8  11   5       16.41       14.11      8.68 o 
  -7  11   5        1.56        8.68      7.60 o 
  -6  11   5       33.39       37.99      7.96 o 
  -5  11   5        0.76       -2.17      7.24 o 
  -4  11   5      193.70      199.16     10.86 o 
  -3  11   5       31.71       36.91      7.24 o 
  -2  11   5      311.34      330.45     10.87 o 
  -1  11   5        6.45        1.09      5.79 o 
   0  11   5      109.43       97.46      5.12 o 
   1  11   5        2.38       -5.06      5.06 o 
   2  11   5       38.58       39.08      6.15 o 
   3  11   5       16.11       15.92      5.79 o 
   4  11   5       27.58       20.99      6.87 o 
   5  11   5        4.56       -6.87      6.87 o 
   6  11   5        4.13       -3.26      7.60 o 
   7  11   5        1.85       -7.96      7.96 o 
   8  11   5        4.24       -8.32      8.32 o 
  -8  12   5       16.33       18.09      8.68 o 
  -7  12   5        0.00        4.34      7.24 o 
  -6  12   5       10.73       19.54      7.96 o 
  -5  12   5       12.24       13.02      7.60 o 
  -4  12   5      209.15      239.35     11.59 o 
  -3  12   5       12.44       22.79      7.24 o 
  -2  12   5      317.56      333.69     12.32 o 
  -1  12   5      551.43      523.76     14.15 o 
   0  12   5       34.10       40.38      4.86 o 
   1  12   5      112.54      100.26      7.60 o 
   2  12   5       69.89       90.83      7.24 o 
   3  12   5        7.24        3.62      6.15 o 
   4  12   5       24.63       27.50      7.24 o 
   5  12   5       26.09       31.48      7.96 o 
   6  12   5        7.03        0.36      7.96 o 
   7  12   5        3.09        8.32      8.32 o 
  -8  13   5        0.09        5.79      7.60 o 
  -7  13   5        0.78        0.36      7.96 o 
  -6  13   5        4.05        6.15      7.96 o 
  -5  13   5       36.75       32.56      7.96 o 
  -4  13   5       11.00        7.96      7.60 o 
  -3  13   5       75.70       87.58      9.05 o 
  -2  13   5       14.57       14.47      7.24 o 
  -1  13   5      363.90      325.04     12.68 o 
   0  13   5        9.72       14.47      4.86 o 
   1  13   5      180.75      170.89      9.41 o 
   2  13   5        1.80        3.62      6.15 o 
   3  13   5       49.00       52.47      7.60 o 
   4  13   5        5.74       -0.72      7.24 o 
   5  13   5       99.21       96.27     10.13 o 
   6  13   5        1.90        0.72      7.60 o 
   7  13   5       11.52       18.81      8.68 o 
  -7  14   5        2.66        0.72      7.96 o 
  -6  14   5        0.54       -5.06      7.60 o 
  -5  14   5        1.94       13.39      7.60 o 
  -4  14   5        0.00       -4.34      6.87 o 
  -3  14   5       35.69       34.37      7.96 o 
  -2  14   5       40.99       30.39      8.32 o 
  -1  14   5       46.60       46.32      8.32 o 
   0  14   5       82.65       70.72      6.13 o 
   1  14   5       28.50       24.60      7.96 o 
   2  14   5        2.91        9.41      6.51 o 
   3  14   5        0.13       -6.51      6.51 o 
   4  14   5       17.11        3.26      7.60 o 
   5  14   5        5.64       -5.06      8.68 o 
   6  14   5        3.30       10.85      8.32 o 
  -6  15   5        1.12        0.72      8.32 o 
  -5  15   5        1.68       11.58      8.32 o 
  -4  15   5        1.31       -0.36      7.60 o 
  -3  15   5        2.95       20.62      7.60 o 
  -2  15   5        0.14        2.53      7.60 o 
  -1  15   5        0.39       -5.06      7.24 o 
   0  15   5        3.20        0.60      5.75 o 
   1  15   5        1.83       10.13      6.87 o 
   2  15   5        0.18        2.53      6.87 o 
   3  15   5        2.30        7.24      6.87 o 
   4  15   5        0.23        4.70      7.60 o 
   5  15   5        2.95       -5.79      7.96 o 
  -5  16   5        1.57       -1.09      7.96 o 
  -4  16   5       29.03       41.97      8.32 o 
  -3  16   5        8.56        8.68      7.60 o 
  -2  16   5        7.39       12.30      7.24 o 
  -1  16   5       17.53       21.35      7.96 o 
   0  16   5        0.69       -5.50      5.50 o 
   1  16   5        1.15        1.81      7.24 o 
   2  16   5        0.96        6.15      7.24 o 
   3  16   5        1.66        3.98      7.60 o 
   4  16   5        0.01        3.26      7.96 o 
  -3  17   5        3.51       11.22      8.32 o 
  -2  17   5       13.86       12.66      8.32 o 
  -1  17   5        0.61        5.79      7.96 o 
   0  17   5       15.66       23.88      5.88 o 
   1  17   5       12.86       26.77      7.96 o 
   2  17   5        2.25        6.87      7.96 o 
 -11   0   6       47.63        8.32      9.41 o 
 -10   0   6       35.64       34.74      7.96 o 
  -9   0   6      362.02      330.46     13.04 o 
  -8   0   6     1865.90     1742.98     23.00 o 
  -7   0   6      135.98      128.52      8.33 o 
  -6   0   6     3951.52     3931.79     28.14 o 
  -5   0   6       97.26       91.59      5.43 o 
  -4   0   6       14.29       13.03      3.26 o 
  -3   0   6     2073.70     1933.10     15.84 o 
  -2   0   6      332.60      305.23      6.17 o 
  -1   0   6      120.55      100.70      3.98 o 
   0   0   6     2442.97     2142.27     35.76 o 
   1   0   6     9292.07     8698.04    142.67 o 
   2   0   6     4635.75     4686.11     25.16 o 
   3   0   6     6080.86     6626.09     32.85 o 
   4   0   6     1050.35     1123.27     14.93 o 
   5   0   6      122.51      133.59      7.60 o 
   6   0   6      747.42      682.74     15.25 o 
   7   0   6     1014.12      974.12     19.26 o 
   8   0   6        9.00       13.02      7.24 o 
   9   0   6        0.03       13.75      6.87 o 
  10   0   6        6.41        3.62      7.96 o 
 -11   1   6        6.68       -5.06      9.04 o 
 -10   1   6        0.88       -7.24      7.60 o 
  -9   1   6        9.99       17.00      7.24 o 
  -8   1   6       52.83       64.41      7.96 o 
  -7   1   6      517.72      502.08     11.97 o 
  -6   1   6      132.66      130.34      7.24 o 
  -5   1   6        0.24        3.62      3.98 o 
  -4   1   6      223.02      180.47      6.16 o 
  -3   1   6     1389.13     1521.88     13.91 o 
  -2   1   6        2.91        4.34      2.53 o 
  -1   1   6       14.86       23.16      2.89 o 
   0   1   6      544.72      508.40     27.83 o 
   1   1   6     3470.72     3299.08     19.78 o 
   2   1   6     5906.43     5873.59    123.19 o 
   3   1   6      917.01     1000.78     13.11 o 
   4   1   6      969.86     1077.88     14.93 o 
   5   1   6        5.14       -2.89      5.06 o 
   6   1   6      678.89      740.22     15.61 o 
   7   1   6      157.26      173.42     10.14 o 
   8   1   6       91.98       88.31      9.05 o 
   9   1   6       26.57       40.52      8.68 o 
  10   1   6       19.91       37.63      9.05 o 
 -11   2   6       24.42       20.62      8.68 o 
 -10   2   6       40.12       35.10      8.32 o 
  -9   2   6        5.05        2.17      7.24 o 
  -8   2   6      317.32      273.92     11.96 o 
  -7   2   6      142.67      151.34      8.69 o 
  -6   2   6      174.56      194.47      7.97 o 
  -5   2   6      463.72      484.81      9.80 o 
  -4   2   6      319.73      358.65      7.98 o 
  -3   2   6      197.91      242.43      6.16 o 
  -2   2   6      798.60      930.02     10.57 o 
  -1   2   6      150.53      201.08      5.07 o 
   0   2   6      376.96      364.86     12.53 o 
   1   2   6       87.22       49.24      3.98 o 
   2   2   6      556.72      539.64      9.08 o 
   3   2   6       38.76       45.96      4.34 o 
   4   2   6        2.74        1.45      4.34 o 
   5   2   6       26.86       23.16      5.07 o 
   6   2   6       77.35       87.95      7.60 o 
   7   2   6       30.45       22.79      7.60 o 
   8   2   6       41.23       53.91      8.68 o 
   9   2   6        4.44       21.71      7.60 o 
  10   2   6       23.84       45.59      9.41 o 
 -11   3   6       59.32       61.88     10.13 o 
 -10   3   6        5.78       12.30      7.60 o 
  -9   3   6       46.22       39.80      7.96 o 
  -8   3   6        2.34        7.60      6.51 o 
  -7   3   6      169.95      202.77      9.05 o 
  -6   3   6      136.62      147.00      7.60 o 
  -5   3   6      348.37      350.98      9.06 o 
  -4   3   6     2287.95     2617.64     20.59 o 
  -3   3   6       27.39       26.78      3.98 o 
  -2   3   6     2583.52     3037.41     19.60 o 
  -1   3   6      839.01      885.79     10.57 o 
   0   3   6      325.12      344.15      5.00 o 
   1   3   6      905.95     1040.40     11.67 o 
   2   3   6      206.24      216.68      6.52 o 
   3   3   6      391.02      368.55      9.43 o 
   4   3   6       45.82       43.79      4.70 o 
   5   3   6       42.77       34.38      5.07 o 
   6   3   6       23.84       31.12      6.51 o 
   7   3   6        4.18       12.30      6.51 o 
   8   3   6       79.42       83.60      8.69 o 
   9   3   6       19.14       19.18      8.68 o 
  10   3   6        3.91       14.83      8.32 o 
 -11   4   6       12.87       20.62      7.96 o 
 -10   4   6       43.72       23.52      9.05 o 
  -9   4   6       30.58       33.29      7.60 o 
  -8   4   6        0.57        8.32      6.15 o 
  -7   4   6      121.44      103.53      7.24 o 
  -6   4   6      228.29      223.86      8.69 o 
  -5   4   6      147.31      156.79      7.24 o 
  -4   4   6      221.05      239.50      7.61 o 
  -3   4   6       20.53       23.52      4.34 o 
  -2   4   6     5298.43     5297.12    118.39 o 
  -1   4   6     1092.24     1247.52     12.78 o 
   0   4   6      200.37      210.08     13.23 o 
   1   4   6      464.43      474.58      8.35 o 
   2   4   6      159.50      158.64      6.16 o 
   3   4   6      523.25      570.68     10.89 o 
   4   4   6      149.29      144.11      6.88 o 
   5   4   6       67.50       67.31      5.79 o 
   6   4   6       87.04       97.00      7.60 o 
   7   4   6      119.35      128.86      9.41 o 
   8   4   6        6.34        1.45      7.60 o 
   9   4   6        1.55        4.34      7.96 o 
  10   4   6       13.67       28.94      9.41 o 
 -11   5   6       22.99       22.07      9.05 o 
 -10   5   6        0.55       -5.06      7.60 o 
  -9   5   6       17.68       17.37      6.87 o 
  -8   5   6      103.82       84.69      8.69 o 
  -7   5   6      143.22      140.83      8.69 o 
  -6   5   6        7.58       17.73      4.70 o 
  -5   5   6        0.54       -4.34      4.34 o 
  -4   5   6      327.65      371.25      8.70 o 
  -3   5   6       27.38       23.16      3.98 o 
  -2   5   6      489.83      525.42      9.44 o 
  -1   5   6      750.50      719.39     10.55 o 
   0   5   6        7.34        6.87      3.62 o 
   1   5   6      228.72      191.70      6.52 o 
   2   5   6      572.24      603.63     10.53 o 
   3   5   6       99.09      104.98      5.79 o 
   4   5   6       75.30       81.07      6.15 o 
   5   5   6       73.04       62.25      6.51 o 
   6   5   6        0.55       -1.09      6.15 o 
   7   5   6        1.25        8.68      6.51 o 
   8   5   6        8.73        8.68      7.60 o 
   9   5   6        1.39        6.15      7.96 o 
  10   5   6        1.58        4.70      8.68 o 
 -11   6   6        0.43       -1.45      8.32 o 
 -10   6   6        1.59        3.98      7.96 o 
  -9   6   6        0.85       10.13      6.87 o 
  -8   6   6      113.36      103.16      8.69 o 
  -7   6   6        0.01       11.21      5.43 o 
  -6   6   6        9.12        6.15      5.79 o 
  -5   6   6        0.42        9.41      3.98 o 
  -4   6   6       77.00       70.94      5.07 o 
  -3   6   6        9.82        1.81      4.34 o 
  -2   6   6      454.50      515.71      9.80 o 
  -1   6   6      124.28      127.46      5.79 o 
   0   6   6     1125.35     1142.62     42.66 o 
   1   6   6       99.02       88.33      5.07 o 
   2   6   6        0.73       -3.26      3.62 o 
   3   6   6       64.74       70.21      5.79 o 
   4   6   6      120.80      121.64      6.88 o 
   5   6   6      217.58      205.71      9.42 o 
   6   6   6       69.83       90.11      7.96 o 
   7   6   6      227.90      218.72     11.23 o 
   8   6   6       30.12       37.63      8.68 o 
   9   6   6        1.30       -7.96      7.96 o 
 -11   7   6        2.25       -3.26      8.68 o 
 -10   7   6       23.47       37.99      8.32 o 
  -9   7   6      105.62      101.70      9.41 o 
  -8   7   6      114.15      110.76      9.41 o 
  -7   7   6      234.72      223.09     10.50 o 
  -6   7   6       96.72       93.02      7.24 o 
  -5   7   6      156.40      144.47      7.60 o 
  -4   7   6       25.07       23.16      4.70 o 
  -3   7   6      103.03      122.36      5.79 o 
  -2   7   6       26.02       26.78      4.34 o 
  -1   7   6      127.01      149.54      6.16 o 
   0   7   6       15.17       13.19      2.93 o 
   1   7   6      316.95      379.54      8.70 o 
   2   7   6      968.95      928.26     14.19 o 
   3   7   6       36.99       34.74      5.43 o 
   4   7   6      256.55      261.19      9.78 o 
   5   7   6      181.52      177.79      9.41 o 
   6   7   6      160.82      133.23     10.14 o 
   7   7   6        0.15        1.45      7.60 o 
   8   7   6        0.62        2.53      7.60 o 
   9   7   6        0.15       -7.96      8.68 o 
 -10   8   6        0.21        9.04      8.32 o 
  -9   8   6       26.70       25.33      8.32 o 
  -8   8   6      102.91       85.78      9.05 o 
  -7   8   6       36.30       38.72      7.60 o 
  -6   8   6       73.83       73.47      6.88 o 
  -5   8   6        1.22        2.89      5.06 o 
  -4   8   6      106.19      103.17      6.52 o 
  -3   8   6      147.30      156.42      7.24 o 
  -2   8   6       26.02       28.95      4.70 o 
  -1   8   6      240.51      225.71      7.61 o 
   0   8   6      995.43      979.15     24.20 o 
   1   8   6      875.59      863.28     13.82 o 
   2   8   6      549.81      517.85     11.61 o 
   3   8   6       34.80       41.97      5.79 o 
   4   8   6       97.62      120.89      7.24 o 
   5   8   6      116.75      111.85      8.69 o 
   6   8   6       94.18       76.00      9.41 o 
   7   8   6       32.05       41.61      8.32 o 
   8   8   6       17.48       19.18      8.32 o 
   9   8   6        0.01       -6.15      9.04 o 
 -10   9   6        0.00       -5.43      8.68 o 
  -9   9   6        2.63       -5.43      8.32 o 
  -8   9   6        0.30       -4.70      7.96 o 
  -7   9   6       16.91       18.81      6.87 o 
  -6   9   6       79.37       83.24      8.32 o 
  -5   9   6       21.79       12.30      6.51 o 
  -4   9   6       94.33       94.11      7.60 o 
  -3   9   6      253.23      248.15      9.42 o 
  -2   9   6      102.49       99.54      6.88 o 
  -1   9   6      137.73      128.89      6.88 o 
   0   9   6       78.73       82.31      4.73 o 
   1   9   6       36.10       40.89      5.43 o 
   2   9   6      119.14      137.56      7.96 o 
   3   9   6        0.63        2.53      5.79 o 
   4   9   6        0.34       -4.34      6.15 o 
   5   9   6       30.09       27.50      7.24 o 
   6   9   6        0.96       -4.70      7.24 o 
   7   9   6        9.61       17.37      7.60 o 
   8   9   6        7.56       21.71      7.96 o 
  -9  10   6        0.02       -1.45      8.32 o 
  -8  10   6       25.59       20.26      8.32 o 
  -7  10   6        0.87       -6.51      7.60 o 
  -6  10   6        4.08        1.81      7.24 o 
  -5  10   6       69.59       76.36      7.96 o 
  -4  10   6       15.69        8.32      7.24 o 
  -3  10   6      565.13      643.98     13.79 o 
  -2  10   6        8.06        4.34      5.79 o 
  -1  10   6      517.85      529.99     11.97 o 
   0  10   6       89.79       82.53      6.70 o 
   1  10   6      771.92      773.63     14.53 o 
   2  10   6      130.00      111.14      7.96 o 
   3  10   6       56.96       54.28      6.88 o 
   4  10   6       60.85       71.29      7.24 o 
   5  10   6        0.32       -2.53      6.87 o 
   6  10   6       22.72       32.92      7.60 o 
   7  10   6       19.16       23.52      8.32 o 
   8  10   6        5.11        9.77      7.96 o 
  -9  11   6        3.48       -9.04      9.04 o 
  -8  11   6       12.31        3.98      7.96 o 
  -7  11   6       12.80        6.15      7.96 o 
  -6  11   6      107.87      117.99      9.77 o 
  -5  11   6       14.36       11.22      7.24 o 
  -4  11   6      982.36     1020.79     19.26 o 
  -3  11   6      810.06      790.97     16.71 o 
  -2  11   6      677.14      734.64     15.24 o 
  -1  11   6      421.24      399.14     11.96 o 
   0  11   6      133.43      111.98     11.40 o 
   1  11   6       11.29       19.54      5.79 o 
   2  11   6      141.53      133.22      7.96 o 
   3  11   6       19.56       19.54      6.15 o 
   4  11   6       13.63       24.96      6.51 o 
   5  11   6       37.89       27.50      7.60 o 
   6  11   6       28.72       16.28      8.68 o 
   7  11   6        2.24        5.79      7.60 o 
   8  11   6        1.94       -5.79      8.68 o 
  -8  12   6        7.96       11.58      8.32 o 
  -7  12   6        2.18        5.06      7.60 o 
  -6  12   6        8.38        1.45      7.96 o 
  -5  12   6        9.36       18.81      7.60 o 
  -4  12   6       40.04       37.99      8.68 o 
  -3  12   6        5.81        6.87      7.60 o 
  -2  12   6        0.04       11.21      6.87 o 
  -1  12   6        0.31       -5.06      6.51 o 
   0  12   6       51.05       53.77      5.12 o 
   1  12   6        0.02       -3.26      5.79 o 
   2  12   6        0.02       12.30      5.79 o 
   3  12   6       20.76       -2.17      6.87 o 
   4  12   6        5.95        1.09      7.24 o 
   5  12   6        4.66       20.62      7.60 o 
   6  12   6       38.75       40.52      8.32 o 
   7  12   6        0.56       14.47      7.96 o 
  -8  13   6        1.22        1.09      8.32 o 
  -7  13   6        0.01       -1.81      7.96 o 
  -6  13   6        6.56       12.30      7.96 o 
  -5  13   6        5.29       10.49      7.24 o 
  -4  13   6       20.20        8.68      7.96 o 
  -3  13   6       46.08       33.29      8.32 o 
  -2  13   6      122.01      143.70      9.41 o 
  -1  13   6       10.72        5.79      7.24 o 
   0  13   6       96.57       97.08      7.78 o 
   1  13   6       19.16       18.45      6.87 o 
   2  13   6       55.44       44.87      8.32 o 
   3  13   6       68.17       75.27      8.32 o 
   4  13   6        7.66        4.70      7.60 o 
   5  13   6        7.01       -2.53      7.96 o 
   6  13   6        1.39       12.30      7.60 o 
  -7  14   6        0.63       -2.53      8.32 o 
  -6  14   6        1.12        1.81      7.96 o 
  -5  14   6        0.32       -1.81      7.60 o 
  -4  14   6        1.34       -7.60      7.60 o 
  -3  14   6       20.16       23.52      7.24 o 
  -2  14   6        0.02       -2.53      7.24 o 
  -1  14   6        3.31       11.22      7.24 o 
   0  14   6        1.94        2.89      7.05 o 
   1  14   6       22.85       49.93      7.24 o 
   2  14   6        1.04       -7.24      7.24 o 
   3  14   6        2.65       -7.60      7.60 o 
   4  14   6        0.02       -3.98      7.60 o 
   5  14   6        0.66       -8.68      8.68 o 
   6  14   6        0.50        5.79      7.60 o 
  -6  15   6        0.07       -4.34      8.32 o 
  -5  15   6       17.66       26.77      8.68 o 
  -4  15   6        0.43       -7.96      7.96 o 
  -3  15   6       41.99       38.72      9.05 o 
  -2  15   6        4.15       -3.62      7.24 o 
  -1  15   6       56.54       42.70      7.96 o 
   0  15   6       10.92        2.64      5.24 o 
   1  15   6        1.86        2.53      6.87 o 
   2  15   6        5.56        6.87      6.87 o 
   3  15   6       19.34       15.56      8.32 o 
   4  15   6        0.94       -2.89      7.60 o 
   5  15   6        0.03       -2.17      7.96 o 
  -5  16   6        1.68        8.68      8.32 o 
  -4  16   6        0.62       -6.15      7.96 o 
  -3  16   6        5.78        9.04      7.60 o 
  -2  16   6        0.72        3.98      7.24 o 
  -1  16   6        0.88        6.51      7.60 o 
   0  16   6        2.67       -5.50      5.50 o 
   1  16   6        2.71       13.02      7.60 o 
   2  16   6        0.16       -0.72      7.60 o 
   3  16   6        0.03        1.45      7.96 o 
  -3  17   6        3.20        9.41      8.32 o 
  -2  17   6       32.36       40.89      9.77 o 
  -1  17   6        6.05        7.96      7.60 o 
   0  17   6       17.84       20.03      6.69 o 
   1  17   6        6.51       15.56      7.96 o 
 -11   1   7        0.72       -4.70      8.32 o 
 -10   1   7        9.59        5.79      7.96 o 
  -9   1   7      159.40      186.80     10.86 o 
  -8   1   7        0.49        9.77      8.32 o 
  -7   1   7        0.01       -6.87      6.87 o 
  -6   1   7      294.82      280.49      9.06 o 
  -5   1   7        4.81       14.83      4.70 o 
  -4   1   7      350.55      344.18      8.34 o 
  -3   1   7      457.12      525.72      9.08 o 
  -2   1   7      730.71      801.52     10.19 o 
  -1   1   7      146.05      127.87      5.07 o 
   0   1   7       12.77       20.16      3.04 o 
   1   1   7     1610.59     1495.14     14.66 o 
   2   1   7      101.69       74.22      5.43 o 
   3   1   7       19.04       17.37      4.34 o 
   4   1   7      156.60      161.50      7.24 o 
   5   1   7      322.92      310.58     10.15 o 
   6   1   7      789.17      800.42     16.71 o 
   7   1   7        3.82        8.32      6.87 o 
   8   1   7       22.65       21.71      7.96 o 
   9   1   7        8.84        4.70      8.68 o 
  10   1   7       34.05       32.56      9.41 o 
 -11   2   7       61.88       43.78     10.49 o 
 -10   2   7      125.63      107.14     10.50 o 
  -9   2   7        0.00        1.45      7.24 o 
  -8   2   7      858.04      799.45     17.07 o 
  -7   2   7      523.39      488.98     13.06 o 
  -6   2   7      362.32      330.61     10.15 o 
  -5   2   7        9.73        4.34      4.70 o 
  -4   2   7     5576.94     6098.88     31.55 o 
  -3   2   7       94.96      119.11      5.43 o 
  -2   2   7      474.56      576.00      9.08 o 
  -1   2   7      396.49      491.12      8.35 o 
   0   2   7     2249.08     2102.28     37.77 o 
   1   2   7     2269.05     2477.14     18.78 o 
   2   2   7        4.26        3.26      3.26 o 
   3   2   7        7.23        5.79      3.98 o 
   4   2   7      516.31      517.46     11.25 o 
   5   2   7     1095.25     1107.29     16.74 o 
   6   2   7        7.34        7.96      6.15 o 
   7   2   7       64.25       57.54      8.32 o 
   8   2   7        4.87       -7.96      7.96 o 
   9   2   7       14.10        6.87      7.96 o 
  10   2   7        3.35        0.00      8.68 o 
 -11   3   7       13.70        5.07      9.41 o 
 -10   3   7        4.08       14.11      7.60 o 
  -9   3   7       11.13       13.39      7.24 o 
  -8   3   7       15.27       22.43      6.51 o 
  -7   3   7        5.82       18.09      5.43 o 
  -6   3   7        3.85        2.89      5.06 o 
  -5   3   7      424.64      420.75     10.16 o 
  -4   3   7     2223.32     2526.82     20.93 o 
  -3   3   7     1593.04     1799.57     16.84 o 
  -2   3   7      797.45      946.11     11.65 o 
  -1   3   7        4.74       -0.72      2.89 o 
   0   3   7      811.58      830.21     25.49 o 
   1   3   7      284.60      345.87      7.61 o 
   2   3   7      606.36      667.39     10.90 o 
   3   3   7       97.83      103.89      5.79 o 
   4   3   7      148.53      156.78      7.24 o 
   5   3   7        8.41       11.94      5.43 o 
   6   3   7      220.93      218.02     10.14 o 
   7   3   7      101.32       90.12      8.32 o 
   8   3   7        3.97       -7.24      7.24 o 
   9   3   7        0.88       -4.70      7.96 o 
  10   3   7       24.72       45.59      9.05 o 
 -11   4   7       18.43       32.92      8.68 o 
 -10   4   7       23.47       29.67      7.96 o 
  -9   4   7       12.35       -7.60      7.60 o 
  -8   4   7       54.91       58.98      7.60 o 
  -7   4   7       87.47       78.18      7.60 o 
  -6   4   7        0.67        5.79      4.70 o 
  -5   4   7      150.25      160.05      7.24 o 
  -4   4   7       56.70       64.06      5.07 o 
  -3   4   7      147.29      139.43      6.52 o 
  -2   4   7     1179.87     1246.58     14.23 o 
  -1   4   7       51.43       40.90      4.34 o 
   0   4   7       29.21       30.55      5.25 o 
   1   4   7       13.06       14.47      3.26 o 
   2   4   7      452.65      473.91      9.43 o 
   3   4   7       65.40       54.29      5.07 o 
   4   4   7       70.59       80.71      6.15 o 
   5   4   7      336.89      312.75     10.87 o 
   6   4   7        9.31       10.13      6.15 o 
   7   4   7       11.70       13.02      7.60 o 
   8   4   7        6.06       13.75      7.60 o 
   9   4   7        0.39       -7.96      8.68 o 
 -11   5   7        0.18       10.13      8.32 o 
 -10   5   7        0.01       13.75      7.24 o 
  -9   5   7        2.56       -7.96      7.96 o 
  -8   5   7        7.29        1.81      6.87 o 
  -7   5   7       26.99       48.85      6.15 o 
  -6   5   7        1.29        0.72      4.70 o 
  -5   5   7        0.01       15.19      4.34 o 
  -4   5   7        5.11        4.70      3.98 o 
  -3   5   7      346.03      411.92      9.43 o 
  -2   5   7      231.36      246.76      7.25 o 
  -1   5   7      301.46      351.67      7.98 o 
   0   5   7       23.67       30.80      2.93 o 
   1   5   7      186.35      200.68      7.24 o 
   2   5   7      257.02      272.14      7.97 o 
   3   5   7       84.45       78.54      5.43 o 
   4   5   7        0.00        2.89      4.34 o 
   5   5   7      108.91       98.82      7.60 o 
   6   5   7        9.72       -0.36      6.87 o 
   7   5   7        6.01       12.30      7.24 o 
   8   5   7       15.81       20.98      7.96 o 
   9   5   7        9.54       13.39      8.32 o 
 -11   6   7        4.04       -1.81      8.32 o 
 -10   6   7        7.96       13.02      8.32 o 
  -9   6   7        0.00        2.89      7.24 o 
  -8   6   7       14.18       11.94      7.24 o 
  -7   6   7        0.51       -2.53      6.15 o 
  -6   6   7       18.27       25.69      5.79 o 
  -5   6   7      113.54      108.60      6.88 o 
  -4   6   7       34.06       35.10      5.07 o 
  -3   6   7       19.16       18.09      3.98 o 
  -2   6   7        4.64        1.81      3.62 o 
  -1   6   7       12.04       11.22      3.26 o 
   0   6   7       19.82       26.96      3.07 o 
   1   6   7      358.29      328.88      9.06 o 
   2   6   7      738.53      787.44     12.72 o 
   3   6   7        5.29        8.68      4.34 o 
   4   6   7       91.27       90.85      6.88 o 
   5   6   7        7.04        1.09      6.51 o 
   6   6   7      144.10      175.21     10.14 o 
   7   6   7        4.37        3.26      7.24 o 
   8   6   7       25.44       34.01      8.32 o 
   9   6   7        3.16       11.22      8.32 o 
 -10   7   7        1.10       -9.04      9.04 o 
  -9   7   7       27.26       30.03      8.32 o 
  -8   7   7       55.55       50.30      8.68 o 
  -7   7   7      130.89      119.09      9.41 o 
  -6   7   7       62.69       66.59      6.88 o 
  -5   7   7       95.59      103.16      7.24 o 
  -4   7   7       75.30       65.87      5.43 o 
  -3   7   7       37.86       36.55      5.07 o 
  -2   7   7      241.55      212.31      7.97 o 
  -1   7   7       11.36       10.49      3.98 o 
   0   7   7       43.40       73.76      5.36 o 
   1   7   7        0.81       -4.34      4.34 o 
   2   7   7       20.06       14.83      4.70 o 
   3   7   7      566.47      473.54     11.97 o 
   4   7   7       21.18       27.50      6.15 o 
   5   7   7      174.22      165.83     10.14 o 
   6   7   7       19.75       26.41      7.60 o 
   7   7   7       24.45       13.03      8.68 o 
   8   7   7        0.05        6.15      7.96 o 
   9   7   7       10.13       12.30      9.04 o 
 -10   8   7       11.74        6.51      8.68 o 
  -9   8   7        5.83       17.37      8.68 o 
  -8   8   7       12.33        1.09      8.68 o 
  -7   8   7       17.52        9.41      7.60 o 
  -6   8   7        8.60        3.98      6.51 o 
  -5   8   7      162.67      169.08      8.69 o 
  -4   8   7       44.86       56.81      5.79 o 
  -3   8   7       75.72       65.51      6.15 o 
  -2   8   7      219.43      224.94      8.69 o 
  -1   8   7       70.20       72.75      5.43 o 
   0   8   7       26.75       28.55      3.70 o 
   1   8   7        2.24        7.60      4.70 o 
   2   8   7        9.79        5.07      5.43 o 
   3   8   7       55.96       53.56      6.51 o 
   4   8   7        7.06        6.51      6.51 o 
   5   8   7      293.31      282.92     12.32 o 
   6   8   7        0.15        4.34      7.24 o 
   7   8   7       61.88       75.27      9.41 o 
   8   8   7        2.60        3.62      8.32 o 
 -10   9   7       22.96       21.35      9.41 o 
  -9   9   7       40.36       32.56      9.41 o 
  -8   9   7       13.13       18.09      7.96 o 
  -7   9   7       83.14       84.68      9.41 o 
  -6   9   7       26.97       32.56      7.24 o 
  -5   9   7      400.60      409.94     12.69 o 
  -4   9   7        1.85        5.43      5.43 o 
  -3   9   7      266.17      263.01      9.78 o 
  -2   9   7        6.43       12.30      5.43 o 
  -1   9   7      226.26      228.20      8.69 o 
   0   9   7      261.98      248.48     19.20 o 
   1   9   7      313.17      310.19     10.15 o 
   2   9   7       49.87       55.73      6.15 o 
   3   9   7       64.92       57.54      7.24 o 
   4   9   7      228.27      218.02     10.50 o 
   5   9   7       35.08       44.14      7.96 o 
   6   9   7       45.78       52.11      8.32 o 
   7   9   7       39.11       53.91      9.05 o 
   8   9   7        5.50        6.51      8.68 o 
  -9  10   7       10.07        8.68      8.32 o 
  -8  10   7       14.49       26.41      7.96 o 
  -7  10   7       35.59       39.44      8.68 o 
  -6  10   7        0.54       -4.70      6.87 o 
  -5  10   7       95.17      108.94      8.69 o 
  -4  10   7      130.46      129.59      8.69 o 
  -3  10   7      484.52      541.04     13.05 o 
  -2  10   7        8.77       12.66      5.79 o 
  -1  10   7       22.64       15.56      5.79 o 
   0  10   7        8.44        8.68      4.60 o 
   1  10   7       51.48       34.02      6.51 o 
   2  10   7       24.79        8.32      5.79 o 
   3  10   7      181.64      157.86      9.41 o 
   4  10   7       25.26       15.92      7.24 o 
   5  10   7       52.50       66.94      7.60 o 
   6  10   7       20.56       28.58      7.24 o 
   7  10   7        0.51       12.30      7.60 o 
   8  10   7        0.02        9.04      7.96 o 
  -9  11   7        0.37       -3.26      9.04 o 
  -8  11   7       30.77       44.14      9.05 o 
  -7  11   7        0.89        6.87      7.96 o 
  -6  11   7       46.83       37.27      8.68 o 
  -5  11   7       15.84       14.11      6.87 o 
  -4  11   7        3.72       24.60      6.87 o 
  -3  11   7       30.84       39.44      7.60 o 
  -2  11   7        1.39        0.00      6.87 o 
  -1  11   7      225.00      227.44     10.14 o 
   0  11   7        0.97        2.37      4.07 o 
   1  11   7       84.93       79.98      7.60 o 
   2  11   7       23.13       18.81      6.15 o 
   3  11   7       54.78       53.56      7.60 o 
   4  11   7        4.82       -1.09      6.15 o 
   5  11   7        0.76       -7.24      7.24 o 
   6  11   7        0.20        4.34      7.60 o 
   7  11   7        0.53       21.71      7.60 o 
  -8  12   7        0.36        3.98      7.96 o 
  -7  12   7        7.63        6.15      8.32 o 
  -6  12   7       49.92       47.40      9.41 o 
  -5  12   7        5.55        8.32      7.60 o 
  -4  12   7      212.11      242.97     11.59 o 
  -3  12   7       22.19       29.67      7.96 o 
  -2  12   7       96.39      110.39      8.69 o 
  -1  12   7       51.06       53.92      7.24 o 
   0  12   7       72.67       58.36      5.50 o 
   1  12   7      119.57       91.22      8.33 o 
   2  12   7      137.86      125.97      9.41 o 
   3  12   7       44.05       38.36      8.32 o 
   4  12   7       36.08       36.18      7.96 o 
   5  12   7        5.17        7.60      7.60 o 
   6  12   7       25.84       58.97      8.32 o 
   7  12   7        0.09        5.79      8.32 o 
  -7  13   7        7.48       18.81      8.32 o 
  -6  13   7        1.49       -0.36      7.96 o 
  -5  13   7        6.14        5.06      7.60 o 
  -4  13   7       14.58       16.28      7.60 o 
  -3  13   7        0.49        3.98      6.87 o 
  -2  13   7       13.30        2.17      7.96 o 
  -1  13   7        1.12        3.26      6.87 o 
   0  13   7        0.11        6.99      4.73 o 
   1  13   7       45.72       47.76      7.60 o 
   2  13   7        7.89       -7.24      7.24 o 
   3  13   7        0.16        4.70      6.87 o 
   4  13   7        0.28        9.41      6.87 o 
   5  13   7        0.02        3.26      7.96 o 
   6  13   7        0.39       -1.09      8.32 o 
  -7  14   7        0.00       -3.26      8.68 o 
  -6  14   7       15.96       13.02      8.68 o 
  -5  14   7       15.60        5.07      7.96 o 
  -4  14   7       19.82       15.92      7.96 o 
  -3  14   7       13.40       18.81      7.24 o 
  -2  14   7       32.21       39.44      7.96 o 
  -1  14   7        0.83        1.45      6.87 o 
   0  14   7        6.58        4.59      4.98 o 
   1  14   7       15.65        5.07      7.60 o 
   2  14   7        2.88        2.53      6.87 o 
   3  14   7        0.18        4.34      6.87 o 
   4  14   7        0.60       -7.60      7.60 o 
   5  14   7        4.70       15.19      7.24 o 
  -6  15   7        1.52       15.56      8.32 o 
  -5  15   7       13.15       14.83      9.04 o 
  -4  15   7        0.92       10.49      7.24 o 
  -3  15   7        4.09       11.94      7.60 o 
  -2  15   7        0.17       -7.24      7.24 o 
  -1  15   7        0.03        0.00      7.24 o 
   0  15   7        3.53        1.09      5.63 o 
   1  15   7        2.99        7.96      7.60 o 
   2  15   7       13.57       25.69      7.60 o 
   3  15   7        0.17       -8.32      8.32 o 
   4  15   7        0.30       -4.34      7.96 o 
  -4  16   7        0.25       11.22      8.68 o 
  -3  16   7        0.89        0.00      7.96 o 
  -2  16   7        0.13       -8.32      8.32 o 
  -1  16   7        6.88       15.56      8.32 o 
   0  16   7        3.87        4.93      5.61 o 
   1  16   7       36.78       51.02      7.96 o 
   2  16   7        3.59       -1.81      8.32 o 
   3  16   7       24.51       37.27      8.68 o 
  -1  17   7        0.57       -7.24      8.68 o 
   0  17   7       30.94       45.23      6.65 o 
 -11   0   8        0.08        5.06      9.04 o 
 -10   0   8       27.84       24.97      9.05 o 
  -9   0   8      730.61      610.39     16.69 o 
  -8   0   8        3.99       52.82     10.13 o 
  -7   0   8     1353.46     1207.78     18.58 o 
  -6   0   8     1436.79     1478.94     18.60 o 
  -5   0   8      844.80      826.15     13.09 o 
  -4   0   8      775.53      775.98     14.18 o 
  -3   0   8      195.59      240.19      7.25 o 
  -2   0   8       17.04       18.81      3.62 o 
  -1   0   8      707.49      736.23     10.55 o 
   0   0   8     5725.62     5518.35    127.50 o 
   1   0   8     1441.19     1512.20     15.72 o 
   2   0   8      705.93      720.06     12.36 o 
   3   0   8      270.81      281.93      8.70 o 
   4   0   8      174.34      231.40     11.59 o 
   5   0   8        9.04       11.58      5.43 o 
   6   0   8       24.82       31.48      7.24 o 
   7   0   8       37.04       44.14      7.24 o 
   8   0   8       86.64      104.59     10.13 o 
   9   0   8       17.58       14.47      9.77 o 
 -11   1   8        0.21        7.96      7.96 o 
 -10   1   8      175.78      157.12     10.86 o 
  -9   1   8       20.62       12.66      8.32 o 
  -8   1   8      858.43      760.18     17.07 o 
  -7   1   8       94.79       90.12      7.96 o 
  -6   1   8        6.14        8.32      5.43 o 
  -5   1   8      604.57      586.03     11.26 o 
  -4   1   8      517.99      536.16     10.16 o 
  -3   1   8       66.14       65.51      4.71 o 
  -2   1   8      503.76      487.70      9.08 o 
  -1   1   8      613.84      624.09      9.81 o 
   0   1   8       96.84      101.23      3.58 o 
   1   1   8      746.73      730.33     11.28 o 
   2   1   8        2.24        0.00      3.98 o 
   3   1   8       66.46       78.54      5.79 o 
   4   1   8      433.42      399.64     11.24 o 
   5   1   8      262.05      253.94      9.78 o 
   6   1   8       20.49       22.07      6.51 o 
   7   1   8        1.16       -3.62      6.87 o 
   8   1   8        2.51        0.00      7.60 o 
   9   1   8        6.59       11.94      7.96 o 
 -11   2   8        0.01       -1.81      8.32 o 
 -10   2   8        4.53        5.79      8.68 o 
  -9   2   8       51.28       56.45      9.05 o 
  -8   2   8       16.06        1.81      7.96 o 
  -7   2   8       21.21        5.79      6.51 o 
  -6   2   8       56.57       42.34      6.15 o 
  -5   2   8       60.94       53.92      6.15 o 
  -4   2   8        1.19        4.70      4.70 o 
  -3   2   8      262.19      287.77      7.61 o 
  -2   2   8        9.20       10.49      3.98 o 
  -1   2   8      687.09      767.63     10.91 o 
   0   2   8       94.34      103.63      4.00 o 
   1   2   8      477.07      439.94      9.07 o 
   2   2   8      365.65      377.87      8.70 o 
   3   2   8        0.42        4.34      3.98 o 
   4   2   8      216.92      228.55      9.06 o 
   5   2   8       55.52       59.71      7.24 o 
   6   2   8       20.00       28.94      6.51 o 
   7   2   8        2.34        2.17      6.51 o 
   8   2   8        5.67        5.43      7.24 o 
   9   2   8        0.56        8.68      8.32 o 
 -11   3   8        3.97        2.53      9.04 o 
 -10   3   8        9.76        9.41      8.32 o 
  -9   3   8        2.32        1.09      7.60 o 
  -8   3   8       43.99       34.74      7.24 o 
  -7   3   8        1.54        8.68      5.06 o 
  -6   3   8       18.87       22.07      5.07 o 
  -5   3   8        0.03        4.34      4.34 o 
  -4   3   8      857.61      903.49     13.46 o 
  -3   3   8      237.74      200.74      7.25 o 
  -2   3   8      357.33      402.59      8.34 o 
  -1   3   8      295.39      349.13      7.98 o 
   0   3   8        9.89       10.13      2.52 o 
   1   3   8      152.72      131.82      5.79 o 
   2   3   8      163.67      159.71      6.88 o 
   3   3   8      335.95      340.74      9.42 o 
   4   3   8       33.38       32.93      5.43 o 
   5   3   8        3.86        2.53      5.43 o 
   6   3   8       58.51       63.69      7.60 o 
   7   3   8       18.23       15.56      7.24 o 
   8   3   8        0.03       10.13      6.87 o 
   9   3   8        0.01        1.09      8.32 o 
 -11   4   8       16.60        9.04      8.68 o 
 -10   4   8       25.25       27.14      8.68 o 
  -9   4   8      111.34      100.26      9.41 o 
  -8   4   8       33.30       45.23      7.24 o 
  -7   4   8        3.01       -6.15      6.15 o 
  -6   4   8       33.08       34.37      5.79 o 
  -5   4   8        0.66       11.94      4.34 o 
  -4   4   8      305.81      365.71      9.06 o 
  -3   4   8       96.84      120.91      6.15 o 
  -2   4   8       70.92       70.58      5.07 o 
  -1   4   8       78.41       93.39      5.07 o 
   0   4   8       26.54       29.82      6.33 o 
   1   4   8      131.65      106.82      5.43 o 
   2   4   8       45.27       40.17      5.07 o 
   3   4   8       17.81       13.39      4.70 o 
   4   4   8       21.12       24.97      6.15 o 
   5   4   8      115.94      135.74      8.69 o 
   6   4   8      186.67      188.28     10.14 o 
   7   4   8      123.54      120.53      9.77 o 
   8   4   8        2.77        9.41      7.24 o 
   9   4   8        0.00       -1.45      7.96 o 
 -11   5   8        0.69        9.41      8.32 o 
 -10   5   8       14.70       24.24      7.96 o 
  -9   5   8        0.90        6.87      7.60 o 
  -8   5   8      214.14      197.71     10.86 o 
  -7   5   8       17.50       18.09      6.15 o 
  -6   5   8       40.46       36.18      6.15 o 
  -5   5   8       73.95       86.86      6.15 o 
  -4   5   8      212.24      246.67      8.33 o 
  -3   5   8       54.29       42.70      5.07 o 
  -2   5   8       54.92       64.42      5.07 o 
  -1   5   8       11.96        9.05      3.98 o 
   0   5   8       34.18       35.47      3.07 o 
   1   5   8        1.37        2.53      3.26 o 
   2   5   8        0.02       -1.81      3.98 o 
   3   5   8       53.61       58.26      6.15 o 
   4   5   8      115.45      108.60      7.24 o 
   5   5   8       11.08       19.18      5.79 o 
   6   5   8       15.51       10.49      6.87 o 
   7   5   8        2.06        7.96      7.24 o 
   8   5   8        0.03       -8.32      8.32 o 
   9   5   8        4.65        9.41      7.60 o 
 -10   6   8        1.11        1.09      7.60 o 
  -9   6   8       85.10       83.60      9.41 o 
  -8   6   8       14.60       12.66      7.60 o 
  -7   6   8       80.74       82.15      7.60 o 
  -6   6   8        9.13        8.68      5.07 o 
  -5   6   8        0.09        2.89      4.70 o 
  -4   6   8       93.09       88.68      6.52 o 
  -3   6   8       37.14       41.97      5.07 o 
  -2   6   8      108.17      124.89      6.52 o 
  -1   6   8       20.75       22.07      4.34 o 
   0   6   8      262.05      242.01     13.23 o 
   1   6   8      107.04      101.00      6.15 o 
   2   6   8      130.48      141.92      7.24 o 
   3   6   8        8.17        8.68      4.70 o 
   4   6   8        0.08       -1.09      5.43 o 
   5   6   8       29.58       21.71      6.87 o 
   6   6   8        0.02       -6.87      6.87 o 
   7   6   8       52.16       70.20      8.68 o 
   8   6   8        2.09        1.81      7.96 o 
   9   6   8        0.16        3.62      7.96 o 
 -10   7   8       11.57       -8.68      8.68 o 
  -9   7   8       24.56       29.31      9.05 o 
  -8   7   8      111.45      116.91     10.13 o 
  -7   7   8      122.12      108.23      9.05 o 
  -6   7   8       63.70       67.67      7.24 o 
  -5   7   8       39.68       56.45      5.79 o 
  -4   7   8       47.41       45.96      5.79 o 
  -3   7   8       53.55       59.35      5.79 o 
  -2   7   8      124.86      138.66      6.88 o 
  -1   7   8       16.31        3.62      4.70 o 
   0   7   8      142.57      127.34      4.84 o 
   1   7   8      105.86       93.39      6.88 o 
   2   7   8       21.92       15.92      5.07 o 
   3   7   8       72.58       79.26      7.24 o 
   4   7   8       52.90       57.17      6.88 o 
   5   7   8       22.49       32.20      6.87 o 
   6   7   8      106.09      102.43      9.41 o 
   7   7   8        0.39       -9.04      9.04 o 
   8   7   8       15.83        8.68      8.68 o 
 -10   8   8        0.01        0.36      8.68 o 
  -9   8   8       26.93       27.14      9.05 o 
  -8   8   8       24.05       20.26      8.32 o 
  -7   8   8       77.86       68.40      9.05 o 
  -6   8   8      193.10      185.75      9.78 o 
  -5   8   8        7.16       15.56      5.79 o 
  -4   8   8      203.44      202.44      9.05 o 
  -3   8   8       15.05       12.30      5.07 o 
  -2   8   8      143.15      148.80      7.60 o 
  -1   8   8       30.75       26.78      4.70 o 
   0   8   8        1.00        0.43      4.73 o 
   1   8   8      767.03      654.19     13.44 o 
   2   8   8       14.63       13.75      5.79 o 
   3   8   8      492.67      509.50     13.42 o 
   4   8   8       61.86       65.14      7.60 o 
   5   8   8       61.93       61.16      7.96 o 
   6   8   8        6.21        6.51      7.24 o 
   7   8   8       16.86       20.98      8.32 o 
   8   8   8        1.51       -7.96      9.04 o 
  -9   9   8        7.62        3.98      9.04 o 
  -8   9   8        0.10        1.45      7.96 o 
  -7   9   8        4.35       10.85      6.87 o 
  -6   9   8        8.77        3.98      6.51 o 
  -5   9   8       66.61       67.67      7.60 o 
  -4   9   8       73.79       69.12      7.60 o 
  -3   9   8       80.40       80.71      6.88 o 
  -2   9   8      106.55      111.85      7.60 o 
  -1   9   8       42.72       38.72      6.51 o 
   0   9   8       70.20       62.38      4.84 o 
   1   9   8      468.87      430.79     11.97 o 
   2   9   8        5.22       14.83      5.79 o 
   3   9   8      257.33      277.45     11.59 o 
   4   9   8       17.87       12.30      7.24 o 
   5   9   8      132.55      126.33     10.14 o 
   6   9   8       62.43       64.05      9.77 o 
   7   9   8        4.58       14.11      7.96 o 
   8   9   8        8.41        9.41      8.68 o 
  -9  10   8       12.76       14.83      9.04 o 
  -8  10   8        0.88       -2.89      8.32 o 
  -7  10   8      100.39      115.81     10.13 o 
  -6  10   8        0.51        2.53      6.87 o 
  -5  10   8       74.09       88.30      8.32 o 
  -4  10   8        6.24        3.62      6.15 o 
  -3  10   8      107.32      122.34      8.33 o 
  -2  10   8       14.45        6.51      6.15 o 
  -1  10   8        4.43       12.30      5.43 o 
   0  10   8       54.20       44.19      5.10 o 
   1  10   8       32.49       29.31      6.51 o 
   2  10   8       34.06       30.76      6.51 o 
   3  10   8       26.52       24.60      6.51 o 
   4  10   8       84.09       71.66      9.05 o 
   5  10   8        7.62        6.87      7.96 o 
   6  10   8        2.63        0.00      7.60 o 
   7  10   8        8.83       23.52      7.96 o 
  -9  11   8       11.56       23.52      9.04 o 
  -8  11   8        0.66       -5.79      8.68 o 
  -7  11   8        7.23       10.13      7.96 o 
  -6  11   8       16.96       10.13      7.96 o 
  -5  11   8       96.96      107.85      9.41 o 
  -4  11   8       47.50       58.62      8.32 o 
  -3  11   8       21.27       25.33      7.24 o 
  -2  11   8      484.50      519.20     14.50 o 
  -1  11   8      265.47      267.68     10.87 o 
   0  11   8      120.70      118.70      7.78 o 
   1  11   8       58.12       39.81      7.24 o 
   2  11   8       26.17       36.91      6.87 o 
   3  11   8        1.25        4.34      6.15 o 
   4  11   8       12.04        9.04      6.51 o 
   5  11   8        4.04       15.19      6.87 o 
   6  11   8        4.92        5.43      7.96 o 
   7  11   8       23.69       36.54      9.41 o 
  -8  12   8        0.83       -3.26      8.68 o 
  -7  12   8       30.49       45.23      9.05 o 
  -6  12   8        0.05       -3.98      7.60 o 
  -5  12   8       29.47       33.29      7.96 o 
  -4  12   8       31.29       28.22      8.68 o 
  -3  12   8      116.24       96.64      9.77 o 
  -2  12   8        0.09        0.00      6.51 o 
  -1  12   8      105.90      117.99      9.05 o 
   0  12   8       30.22       32.56      4.98 o 
   1  12   8      134.56      128.87      9.41 o 
   2  12   8       41.58       43.78      7.60 o 
   3  12   8       45.60       35.46      7.60 o 
   4  12   8       10.80       30.39      7.60 o 
   5  12   8        0.58       -7.96      7.96 o 
   6  12   8        1.96       22.79      7.60 o 
  -7  13   8        2.93        3.98      8.68 o 
  -6  13   8        1.93        9.41      7.24 o 
  -5  13   8        3.22       -7.96      7.96 o 
  -4  13   8       10.79        9.41      7.96 o 
  -3  13   8       78.36      107.84      9.41 o 
  -2  13   8        7.82       16.28      7.24 o 
  -1  13   8      154.18      153.85     10.50 o 
   0  13   8       12.78       10.85      5.37 o 
   1  13   8      118.90      138.63      9.77 o 
   2  13   8        2.22       -2.89      6.87 o 
   3  13   8        2.09        7.96      6.51 o 
   4  13   8        0.43       11.58      6.51 o 
   5  13   8        3.85       14.11      7.96 o 
  -6  14   8        5.43       22.07      8.32 o 
  -5  14   8        1.93        5.79      8.32 o 
  -4  14   8        2.36       22.43      7.24 o 
  -3  14   8       19.96       24.96      7.60 o 
  -2  14   8       10.82       15.92      7.24 o 
  -1  14   8        3.44       11.22      6.87 o 
   0  14   8       15.42       17.28      5.35 o 
   1  14   8        0.00       -0.36      7.24 o 
   2  14   8        0.00       -6.87      6.87 o 
   3  14   8        9.78       -1.45      7.60 o 
   4  14   8        0.02       -0.72      7.96 o 
  -5  15   8        9.96       23.52      8.32 o 
  -4  15   8        7.12        2.17      8.68 o 
  -3  15   8        7.72        4.70      7.60 o 
  -2  15   8        0.38       -0.72      7.60 o 
  -1  15   8        8.45       17.73      7.24 o 
   0  15   8        6.45        0.00      5.37 o 
   1  15   8        2.28        0.36      6.87 o 
   2  15   8        3.53        7.60      7.96 o 
   3  15   8        0.05       -1.09      7.24 o 
  -3  16   8        5.81        9.04      8.32 o 
  -2  16   8        1.49       17.37      7.60 o 
  -1  16   8        3.72       -1.81      8.32 o 
   0  16   8       10.64       15.74      6.14 o 
   1  16   8        0.01       -5.06      8.32 o 
   2  16   8        4.13        0.72      8.32 o 
 -11   1   9        1.13       -9.04      9.04 o 
 -10   1   9       10.49       19.54      7.96 o 
  -9   1   9       15.42       13.75      8.32 o 
  -8   1   9      162.81      144.81     10.14 o 
  -7   1   9       65.16       61.52      7.60 o 
  -6   1   9       53.75       50.66      6.51 o 
  -5   1   9       17.45       13.75      5.07 o 
  -4   1   9       23.56       32.93      4.70 o 
  -3   1   9      210.52      210.12      7.25 o 
  -2   1   9      422.70      412.88      8.71 o 
  -1   1   9       23.35       19.18      3.98 o 
   0   1   9       15.79        8.26      3.19 o 
   1   1   9     2521.44     2467.58     21.32 o 
   2   1   9        0.12        6.15      3.98 o 
   3   1   9       74.65       86.50      6.15 o 
   4   1   9      150.82      176.68      8.33 o 
   5   1   9       25.42       38.35      6.51 o 
   6   1   9        0.39        2.53      6.15 o 
   7   1   9       32.19       23.88      7.96 o 
   8   1   9        0.54        9.41      6.87 o 
   9   1   9        2.62       12.66      7.60 o 
 -11   2   9        8.38        0.36      8.68 o 
 -10   2   9        4.13       10.85      7.96 o 
  -9   2   9       21.14       19.54      8.68 o 
  -8   2   9        0.24       10.85      6.87 o 
  -7   2   9      325.01      278.28     11.23 o 
  -6   2   9       20.48       30.75      5.79 o 
  -5   2   9       22.14       30.03      5.07 o 
  -4   2   9      239.04      243.46      8.33 o 
  -3   2   9      626.33      653.07     11.62 o 
  -2   2   9       55.30       48.13      4.70 o 
  -1   2   9      290.48      271.14      7.97 o 
   0   2   9       47.11       41.18      3.19 o 
   1   2   9       74.43       52.84      5.43 o 
   2   2   9     1374.43     1412.29     17.14 o 
   3   2   9       99.62      116.92      6.88 o 
   4   2   9        0.15       -1.45      5.06 o 
   5   2   9       23.48       23.52      6.15 o 
   6   2   9      148.88      155.66      9.41 o 
   7   2   9       21.16       10.13      7.60 o 
   8   2   9        0.29        5.79      7.24 o 
   9   2   9        0.01        4.34      7.60 o 
 -11   3   9        1.71        0.36      8.32 o 
 -10   3   9       75.12       61.52      9.77 o 
  -9   3   9       53.32       57.17      8.32 o 
  -8   3   9        4.63        3.62      6.51 o 
  -7   3   9       58.23       57.90      6.88 o 
  -6   3   9      179.98      160.05      8.33 o 
  -5   3   9       19.70       15.92      5.43 o 
  -4   3   9      201.14      213.34      8.33 o 
  -3   3   9        5.09       22.07      5.06 o 
  -2   3   9        3.84        1.45      3.98 o 
  -1   3   9      174.22      183.63      6.88 o 
   0   3   9       42.91       31.41      3.80 o 
   1   3   9       39.88       33.29      4.34 o 
   2   3   9      869.76      815.22     13.82 o 
   3   3   9        0.01        1.81      5.06 o 
   4   3   9       61.55       69.84      6.51 o 
   5   3   9        5.57       -1.09      5.79 o 
   6   3   9        2.86       -0.36      6.51 o 
   7   3   9       27.46       20.99      7.24 o 
   8   3   9        3.81       -5.06      7.96 o 
   9   3   9        9.72       13.39      8.32 o 
 -11   4   9        1.19       -1.09      9.04 o 
 -10   4   9        0.63       13.75      7.60 o 
  -9   4   9       11.41       16.64      7.60 o 
  -8   4   9        5.79        8.68      6.51 o 
  -7   4   9       71.56       98.44      7.60 o 
  -6   4   9       10.72       20.98      5.43 o 
  -5   4   9       72.56       74.92      6.51 o 
  -4   4   9      187.71      190.50      8.33 o 
  -3   4   9       18.78       20.62      4.34 o 
  -2   4   9       71.75       83.97      5.43 o 
  -1   4   9        0.02        3.98      3.62 o 
   0   4   9        1.85        1.81      3.62 o 
   1   4   9       33.50       25.69      4.70 o 
   2   4   9       23.82       24.60      5.07 o 
   3   4   9       37.12       39.08      5.43 o 
   4   4   9        4.68       -0.72      5.43 o 
   5   4   9       62.60       70.57      7.60 o 
   6   4   9       15.10       12.30      6.51 o 
   7   4   9       22.35       26.05      7.96 o 
   8   4   9        0.28       -2.53      6.87 o 
   9   4   9        1.40       -0.72      8.32 o 
 -11   5   9        1.05       -0.72      8.68 o 
 -10   5   9       16.89       30.03      8.68 o 
  -9   5   9        0.05       18.09      6.87 o 
  -8   5   9       27.58       27.86      7.60 o 
  -7   5   9       28.43       42.33      6.87 o 
  -6   5   9        6.92       11.94      5.79 o 
  -5   5   9       14.33       16.28      5.43 o 
  -4   5   9      179.69      189.03      8.33 o 
  -3   5   9       82.81       83.61      6.52 o 
  -2   5   9       66.32       70.21      5.43 o 
  -1   5   9       21.94       25.33      4.70 o 
   0   5   9      240.21      214.05      8.33 o 
   1   5   9      307.82      288.12      9.06 o 
   2   5   9       16.05        6.15      4.70 o 
   3   5   9       37.54       42.34      5.43 o 
   4   5   9      121.41      129.95      7.96 o 
   5   5   9       19.23       22.43      6.51 o 
   6   5   9        6.20        3.26      6.87 o 
   7   5   9        0.75        0.36      7.60 o 
   8   5   9        0.48        1.09      7.60 o 
 -10   6   9       15.89       18.45      9.04 o 
  -9   6   9        2.45       15.19      7.96 o 
  -8   6   9       34.97       28.22      7.96 o 
  -7   6   9        1.20        9.04      6.15 o 
  -6   6   9       11.68        9.04      6.51 o 
  -5   6   9        0.04       -5.06      5.06 o 
  -4   6   9        0.38       -5.06      5.06 o 
  -3   6   9       15.32       28.22      6.87 o 
  -2   6   9      211.14      233.26      8.33 o 
  -1   6   9        1.39       -1.45      4.34 o 
   0   6   9      349.89      319.48     14.32 o 
   1   6   9       28.07       24.60      4.34 o 
   2   6   9        3.53        2.17      4.70 o 
   3   6   9      107.32       97.73      6.88 o 
   4   6   9        2.14        7.60      5.79 o 
   5   6   9       27.13       17.73      6.87 o 
   6   6   9       37.58       30.39      7.96 o 
   7   6   9       32.18       27.14      8.68 o 
   8   6   9        4.32        7.60      7.60 o 
 -10   7   9        6.43       11.22      9.04 o 
  -9   7   9       15.79       11.94      8.32 o 
  -8   7   9       10.86       29.67      7.24 o 
  -7   7   9        8.55        9.77      6.51 o 
  -6   7   9       15.21       21.35      6.15 o 
  -5   7   9        0.02       -5.43      5.43 o 
  -4   7   9       38.14       28.22      5.79 o 
  -3   7   9       24.11       20.99      5.07 o 
  -2   7   9        1.35        1.45      4.34 o 
  -1   7   9       47.03       39.44      5.43 o 
   0   7   9        0.69       -3.84      3.84 o 
   1   7   9      232.31      186.54      8.69 o 
   2   7   9        2.67        8.68      4.70 o 
   3   7   9       19.15       28.22      5.79 o 
   4   7   9       29.01       34.01      6.87 o 
   5   7   9        1.34       15.19      6.15 o 
   6   7   9       15.32       16.64      7.60 o 
   7   7   9        0.80        3.98      7.60 o 
   8   7   9        0.23       12.66      7.60 o 
 -10   8   9        0.54       -0.72      9.04 o 
  -9   8   9        7.93        9.04      8.32 o 
  -8   8   9        1.63       -8.32      8.32 o 
  -7   8   9       16.00       27.50      7.24 o 
  -6   8   9       30.76       25.69      6.87 o 
  -5   8   9        0.01       12.30      5.79 o 
  -4   8   9        7.30        7.60      5.07 o 
  -3   8   9        1.20       -5.43      5.43 o 
  -2   8   9       43.15       31.84      5.43 o 
  -1   8   9       66.20       67.31      6.15 o 
   0   8   9      105.74       87.36      6.52 o 
   1   8   9       45.82       40.17      6.15 o 
   2   8   9      369.68      364.23     11.96 o 
   3   8   9        0.47        4.70      5.43 o 
   4   8   9       95.35      112.56      8.32 o 
   5   8   9        0.30       -5.43      7.24 o 
   6   8   9        1.94        9.41      7.24 o 
   7   8   9        4.12       -1.09      8.32 o 
   8   8   9       10.45       11.94      8.68 o 
  -9   9   9       17.80       31.84      9.41 o 
  -8   9   9       16.17       17.00      8.68 o 
  -7   9   9        1.52        3.62      7.24 o 
  -6   9   9       11.73        8.32      6.87 o 
  -5   9   9        3.96       -0.36      6.51 o 
  -4   9   9       11.17        9.77      6.51 o 
  -3   9   9       31.02       37.63      6.51 o 
  -2   9   9       53.05       61.16      6.88 o 
  -1   9   9        0.02        0.72      5.79 o 
   0   9   9       12.59        9.77      4.60 o 
   1   9   9        1.12        1.09      6.15 o 
   2   9   9       58.82       65.14      7.24 o 
   3   9   9       18.47       18.09      7.24 o 
   4   9   9       27.33       22.79      7.60 o 
   5   9   9       14.20       19.54      7.60 o 
   6   9   9        8.49        5.43      7.96 o 
   7   9   9       16.05       34.01      8.32 o 
  -9  10   9       92.63      125.58     11.94 o 
  -8  10   9        0.51        2.89      8.68 o 
  -7  10   9       68.25       67.67      9.05 o 
  -6  10   9        4.50        7.96      7.24 o 
  -5  10   9       64.89       56.45      8.68 o 
  -4  10   9       50.01       56.09      7.24 o 
  -3  10   9        0.40        7.60      5.79 o 
  -2  10   9       27.50       27.50      6.87 o 
  -1  10   9       55.84       52.11      7.24 o 
   0  10   9      207.08      194.57     13.76 o 
   1  10   9      193.42      179.96      9.41 o 
   2  10   9        0.41       -1.45      6.15 o 
   3  10   9      162.38      171.60     10.50 o 
   4  10   9       26.03       25.69      7.24 o 
   5  10   9       49.70       33.65      8.32 o 
   6  10   9        0.99        1.45      7.60 o 
   7  10   9        0.24        2.53      8.68 o 
  -8  11   9        1.19       -8.68      8.68 o 
  -7  11   9        0.01        1.09      8.32 o 
  -6  11   9        0.58        2.17      7.24 o 
  -5  11   9        1.27       -7.24      7.24 o 
  -4  11   9       13.76        7.60      7.24 o 
  -3  11   9        4.23        8.68      7.24 o 
  -2  11   9       12.70       10.13      6.87 o 
  -1  11   9      150.09      145.17     10.14 o 
   0  11   9       17.53       28.27      4.84 o 
   1  11   9       78.66       87.94      8.32 o 
   2  11   9        0.36        7.60      5.79 o 
   3  11   9       69.47       64.41      8.69 o 
   4  11   9        1.36       -2.17      6.87 o 
   5  11   9       11.70        9.77      7.96 o 
   6  11   9        1.88       -3.98      8.68 o 
  -8  12   9        0.21        7.96      8.32 o 
  -7  12   9        6.89        5.06      8.32 o 
  -6  12   9        3.03        1.09      8.32 o 
  -5  12   9        1.41        6.51      7.96 o 
  -4  12   9       79.33       95.54      9.05 o 
  -3  12   9       34.70       37.63      8.32 o 
  -2  12   9       99.81      100.62      9.41 o 
  -1  12   9        8.14        9.41      6.87 o 
   0  12   9       15.71       19.17      5.50 o 
   1  12   9       16.13       17.37      6.87 o 
   2  12   9       46.04       50.66      8.32 o 
   3  12   9        3.27       -1.45      7.96 o 
   4  12   9       21.60       11.22      8.32 o 
   5  12   9        6.63       20.98      7.96 o 
  -7  13   9        8.71       16.28      8.68 o 
  -6  13   9        0.08       -3.62      8.32 o 
  -5  13   9        2.29        5.79      8.32 o 
  -4  13   9       21.40       24.60      8.32 o 
  -3  13   9       32.52       35.82      8.68 o 
  -2  13   9       27.42       26.41      7.96 o 
  -1  13   9        0.86       -1.45      7.60 o 
   0  13   9      116.83      127.09      7.06 o 
   1  13   9        0.43        4.70      6.87 o 
   2  13   9       32.68       27.14      7.96 o 
   3  13   9        0.66        0.00      7.24 o 
   4  13   9       29.63       20.62      8.68 o 
   5  13   9        3.44       11.94      7.96 o 
  -6  14   9        3.42        7.60      8.68 o 
  -5  14   9       10.85        9.04      9.41 o 
  -4  14   9        1.51       -7.96      7.96 o 
  -3  14   9       40.76       33.65      9.77 o 
  -2  14   9        7.92        6.87      7.60 o 
  -1  14   9       56.06       70.56      9.05 o 
   0  14   9       11.02       12.05      5.24 o 
   1  14   9        0.12       -5.06      7.24 o 
   2  14   9        0.93       -3.98      7.24 o 
   3  14   9        2.90        4.34      7.96 o 
   4  14   9        5.84       -1.45      8.32 o 
  -4  15   9        1.83        4.34      8.68 o 
  -3  15   9        9.50        6.15      7.96 o 
  -2  15   9        0.22       -8.32      8.32 o 
  -1  15   9       44.81       48.12      9.41 o 
   0  15   9        1.25        3.28      6.33 o 
   1  15   9        9.87        8.32      7.60 o 
   2  15   9        2.47        0.72      7.60 o 
  -2  16   9        4.56        2.53      8.32 o 
  -1  16   9        9.13        2.89      9.04 o 
   0  16   9        6.07        3.98      5.88 o 
 -11   0  10        4.85        0.36      9.41 o 
 -10   0  10       11.88       19.17      8.32 o 
  -9   0  10       16.61       17.37      7.60 o 
  -8   0  10       67.83       72.01      8.69 o 
  -7   0  10      221.76      189.40      9.78 o 
  -6   0  10        0.23        0.36      5.79 o 
  -5   0  10       85.57       77.46      8.32 o 
  -4   0  10        9.41        5.43      4.34 o 
  -3   0  10        3.42       -1.45      3.98 o 
  -2   0  10      517.23      518.63     10.53 o 
  -1   0  10       62.99       64.42      4.70 o 
   0   0  10      152.30      190.35      8.44 o 
   1   0  10       74.63       65.15      5.43 o 
   2   0  10     1350.94     1288.17     17.13 o 
   3   0  10       24.79       28.95      5.07 o 
   4   0  10        4.53       -5.06      5.06 o 
   5   0  10        0.51        5.43      6.87 o 
   6   0  10        0.11        5.79      6.15 o 
   7   0  10        6.20       10.49      7.24 o 
   8   0  10        5.59        7.96      7.24 o 
 -11   1  10        0.26       -8.32      8.32 o 
 -10   1  10        0.25        3.62      7.24 o 
  -9   1  10       59.65       49.21      9.05 o 
  -8   1  10       20.41       16.64      7.60 o 
  -7   1  10        3.03       10.85      6.15 o 
  -6   1  10       31.25       24.24      6.51 o 
  -5   1  10       16.75       11.22      5.07 o 
  -4   1  10       95.75       98.82      6.52 o 
  -3   1  10       98.17       99.55      6.52 o 
  -2   1  10       70.93       64.06      5.43 o 
  -1   1  10       39.20       40.89      4.34 o 
   0   1  10       36.39       30.15      4.52 o 
   1   1  10        1.69       -1.45      4.34 o 
   2   1  10       36.30       34.74      5.43 o 
   3   1  10       26.86       23.52      5.43 o 
   4   1  10        0.51       -5.06      5.06 o 
   5   1  10       12.33        8.32      5.79 o 
   6   1  10        1.61        9.04      6.15 o 
   7   1  10        4.16        5.43      6.87 o 
   8   1  10        7.90        3.62      8.32 o 
 -11   2  10        4.90       -3.62      9.04 o 
 -10   2  10        2.87        0.00      7.96 o 
  -9   2  10        0.41       -1.09      7.96 o 
  -8   2  10       13.01       20.98      6.51 o 
  -7   2  10        1.49        9.77      5.79 o 
  -6   2  10        0.51        3.62      5.06 o 
  -5   2  10       24.93       34.37      5.43 o 
  -4   2  10       58.48       44.87      5.79 o 
  -3   2  10      277.19      326.49      9.06 o 
  -2   2  10        4.57        7.24      4.34 o 
  -1   2  10      218.20      235.83      7.97 o 
   0   2  10      333.39      307.67     13.96 o 
   1   2  10        9.96        9.04      4.34 o 
   2   2  10      214.25      214.06      8.69 o 
   3   2  10       77.64       96.27      6.88 o 
   4   2  10       19.84       16.28      5.79 o 
   5   2  10       54.00       64.41      7.24 o 
   6   2  10        0.35        3.26      6.15 o 
   7   2  10        1.98       -7.24      7.24 o 
   8   2  10        1.00        7.24      7.60 o 
 -11   3  10       20.19       14.47      9.77 o 
 -10   3  10        0.38        9.41      7.96 o 
  -9   3  10       54.69       65.86      9.05 o 
  -8   3  10        0.02       -7.24      7.24 o 
  -7   3  10        0.02        1.45      5.79 o 
  -6   3  10       12.00        5.43      5.79 o 
  -5   3  10       17.54       19.54      5.07 o 
  -4   3  10       15.30       14.47      5.07 o 
  -3   3  10      510.81      587.44     11.97 o 
  -2   3  10      261.70      267.04      9.06 o 
  -1   3  10       25.09       19.18      4.70 o 
   0   3  10      106.31       92.31      4.78 o 
   1   3  10       51.99       40.53      5.43 o 
   2   3  10      252.29      246.34      9.06 o 
   3   3  10       11.55       15.20      5.43 o 
   4   3  10        6.29        7.60      5.43 o 
   5   3  10        1.88       -3.98      6.15 o 
   6   3  10        3.50        7.60      6.51 o 
   7   3  10        4.22        8.68      6.87 o 
   8   3  10        3.51       -7.96      7.96 o 
 -10   4  10        9.42       13.75      8.32 o 
  -9   4  10        4.19       14.47      6.87 o 
  -8   4  10        7.59       13.75      6.87 o 
  -7   4  10        4.69       11.58      5.79 o 
  -6   4  10        0.16        6.51      5.43 o 
  -5   4  10       37.56       48.49      6.15 o 
  -4   4  10       54.54       61.52      6.15 o 
  -3   4  10        7.57       10.49      4.70 o 
  -2   4  10      219.85      234.00      8.33 o 
  -1   4  10      341.80      384.24      9.79 o 
   0   4  10       49.07       39.82      3.45 o 
   1   4  10      501.16      530.02     11.61 o 
   2   4  10      180.09      172.01      8.33 o 
   3   4  10      136.10      133.22      7.96 o 
   4   4  10        6.14        9.41      5.79 o 
   5   4  10      116.67      119.08      9.41 o 
   6   4  10        0.15        4.34      6.87 o 
   7   4  10        0.64       -1.45      7.60 o 
   8   4  10        0.08       -7.96      7.96 o 
 -10   5  10        0.09       -1.09      8.32 o 
  -9   5  10        0.02        1.09      7.96 o 
  -8   5  10        5.92       13.39      6.87 o 
  -7   5  10        3.47        5.43      5.79 o 
  -6   5  10        1.68        2.89      5.79 o 
  -5   5  10        8.71       12.66      6.15 o 
  -4   5  10      177.07      207.85      8.33 o 
  -3   5  10       21.57       23.16      5.43 o 
  -2   5  10       97.52       90.49      6.52 o 
  -1   5  10      124.33      120.19      6.88 o 
   0   5  10        9.26        9.49      3.19 o 
   1   5  10        5.67        3.98      4.34 o 
   2   5  10        1.76       -5.43      5.43 o 
   3   5  10       52.39       45.23      6.15 o 
   4   5  10       30.98       36.54      6.87 o 
   5   5  10       60.41       45.96      8.68 o 
   6   5  10       21.01       42.33      7.60 o 
   7   5  10        2.47       11.22      7.24 o 
   8   5  10        3.17       10.85      7.24 o 
 -10   6  10        5.64       -7.60      8.32 o 
  -9   6  10        1.86        2.89      7.96 o 
  -8   6  10        0.61        3.98      6.51 o 
  -7   6  10        7.90       14.83      6.51 o 
  -6   6  10        3.96        9.77      5.79 o 
  -5   6  10        8.25        5.07      5.43 o 
  -4   6  10       17.12       18.45      5.79 o 
  -3   6  10        0.06        1.45      4.70 o 
  -2   6  10        0.90        5.43      4.34 o 
  -1   6  10       15.87       16.64      4.70 o 
   0   6  10       30.98       44.16      9.95 o 
   1   6  10        0.44        2.17      4.34 o 
   2   6  10       19.62       23.88      5.43 o 
   3   6  10       72.95       77.45      6.88 o 
   4   6  10       39.19       37.99      6.87 o 
   5   6  10        9.54       35.09      6.51 o 
   6   6  10       51.94       58.26      9.05 o 
   7   6  10       12.29        4.34      8.68 o 
   8   6  10        1.17       11.22      8.32 o 
 -10   7  10        1.38        3.98      9.04 o 
  -9   7  10       58.53       47.40      9.41 o 
  -8   7  10        1.49        9.77      6.87 o 
  -7   7  10        0.19        0.72      6.87 o 
  -6   7  10       14.30       18.81      6.51 o 
  -5   7  10        0.47       -5.79      5.79 o 
  -4   7  10        9.48        7.60      5.79 o 
  -3   7  10       58.12       57.90      6.15 o 
  -2   7  10        0.00        2.17      4.70 o 
  -1   7  10      155.31      140.12      7.97 o 
   0   7  10      221.66      209.26      9.96 o 
   1   7  10       56.47       55.73      6.51 o 
   2   7  10        1.41       13.39      5.06 o 
   3   7  10        7.01        7.96      5.43 o 
   4   7  10       51.79       49.57      7.60 o 
   5   7  10       51.05       70.92      8.32 o 
   6   7  10       28.47       34.01      7.96 o 
   7   7  10        4.33        3.26      7.96 o 
  -9   8  10        0.88        8.68      7.60 o 
  -8   8  10       85.24       85.04     10.13 o 
  -7   8  10        8.45       18.81      7.60 o 
  -6   8  10        0.03       -3.26      6.51 o 
  -5   8  10        2.21       -6.15      6.15 o 
  -4   8  10        0.08        7.24      5.43 o 
  -3   8  10       47.39       45.23      6.88 o 
  -2   8  10       25.32       34.73      6.15 o 
  -1   8  10      451.83      489.84     12.33 o 
   0   8  10        1.78        2.57      3.96 o 
   1   8  10      257.88      262.24     10.14 o 
   2   8  10       58.83       55.37      7.24 o 
   3   8  10        6.02       10.13      5.79 o 
   4   8  10        8.29        6.15      6.51 o 
   5   8  10       46.47       57.17      8.68 o 
   6   8  10        0.90       -7.96      7.96 o 
   7   8  10        3.06        8.68      7.96 o 
  -9   9  10        0.47        5.79      8.68 o 
  -8   9  10       13.54       -3.62      8.32 o 
  -7   9  10        1.04       -8.32      8.32 o 
  -6   9  10       16.63       17.37      7.24 o 
  -5   9  10       16.13       -5.07      7.24 o 
  -4   9  10      136.40      169.41      9.41 o 
  -3   9  10        8.07        4.70      6.15 o 
  -2   9  10      140.98      148.79      9.41 o 
  -1   9  10      177.67      184.30      9.78 o 
   0   9  10       74.36       68.50      6.15 o 
   1   9  10      115.39      102.44      8.69 o 
   2   9  10        7.21        6.87      6.15 o 
   3   9  10        9.02        2.17      6.51 o 
   4   9  10       13.04       14.11      7.24 o 
   5   9  10        3.24        7.96      7.60 o 
   6   9  10        3.98        1.81      7.96 o 
   7   9  10        9.99        0.72      9.04 o 
  -8  10  10        2.96        3.98      8.32 o 
  -7  10  10        0.97       -6.51      7.96 o 
  -6  10  10        6.24       11.22      7.24 o 
  -5  10  10        3.36        0.00      7.96 o 
  -4  10  10       87.95       96.63      8.69 o 
  -3  10  10        7.73       -0.72      6.87 o 
  -2  10  10      211.02      244.79     11.59 o 
  -1  10  10       46.73       47.04      7.96 o 
   0  10  10       93.43      109.21      6.40 o 
   1  10  10        0.33        3.98      6.15 o 
   2  10  10        0.12        5.79      5.79 o 
   3  10  10       16.33       19.90      6.87 o 
   4  10  10        0.01       -5.43      6.87 o 
   5  10  10        0.22       -8.32      8.32 o 
   6  10  10       17.06       19.54      8.32 o 
  -8  11  10        0.01        3.26      8.68 o 
  -7  11  10        2.61       -8.32      8.32 o 
  -6  11  10        9.10       13.39      7.60 o 
  -5  11  10       24.36       26.41      8.32 o 
  -4  11  10       60.89       73.46      9.05 o 
  -3  11  10      272.09      292.28     12.68 o 
  -2  11  10       38.35       55.00      8.32 o 
  -1  11  10       94.36       93.74      9.41 o 
   0  11  10        6.71       -0.16      5.50 o 
   1  11  10        3.98        2.89      6.51 o 
   2  11  10       42.18       33.29      7.60 o 
   3  11  10        3.69        3.62      6.51 o 
   4  11  10        1.27        0.00      7.24 o 
   5  11  10       17.86       23.88      8.32 o 
   6  11  10       10.72       14.47      9.04 o 
  -7  12  10        2.83       13.02      7.96 o 
  -6  12  10        0.15       -3.98      7.60 o 
  -5  12  10       29.73       24.24      9.05 o 
  -4  12  10       47.18       52.83      7.96 o 
  -3  12  10        0.88       -7.24      7.96 o 
  -2  12  10       49.09       39.08      8.68 o 
  -1  12  10        0.19       -2.17      7.24 o 
   0  12  10       36.71       34.41      5.24 o 
   1  12  10        0.33       -1.45      6.87 o 
   2  12  10        5.30       -4.34      7.60 o 
   3  12  10        5.20       14.83      7.96 o 
   4  12  10       13.62        7.60      8.68 o 
   5  12  10        3.95        5.79      8.68 o 
  -6  13  10        1.04       -9.04      9.04 o 
  -5  13  10       18.42       22.43      8.32 o 
  -4  13  10        1.42       -5.79      7.60 o 
  -3  13  10        0.00        6.87      7.60 o 
  -2  13  10       25.45       19.54      7.96 o 
  -1  13  10        2.21       12.66      6.87 o 
   0  13  10        0.94        7.34      4.98 o 
   1  13  10        3.69       10.85      6.87 o 
   2  13  10       21.14       23.52      7.60 o 
   3  13  10        3.57       10.49      7.60 o 
   4  13  10        0.97        5.79      8.68 o 
  -5  14  10        1.91       12.30      8.68 o 
  -4  14  10        0.00       -5.06      7.96 o 
  -3  14  10        0.05        7.24      7.60 o 
  -2  14  10        0.71        3.26      8.32 o 
  -1  14  10        1.02        6.87      7.24 o 
   0  14  10       10.21       20.35      9.04 o 
   1  14  10        0.55       -7.96      7.96 o 
   2  14  10       26.29       33.65      9.05 o 
   3  14  10        2.13        2.89      8.32 o 
  -3  15  10        3.67        1.81      8.68 o 
  -2  15  10        0.49       -8.32      8.32 o 
  -1  15  10        1.64       -8.68      8.68 o 
   0  15  10        5.67       13.72      5.61 o 
   1  15  10        0.36        3.62      7.60 o 
 -10   1  11        3.17        8.32      7.96 o 
  -9   1  11       33.47       21.71      7.60 o 
  -8   1  11        0.43        2.89      6.87 o 
  -7   1  11      135.98      156.02      9.05 o 
  -6   1  11       58.78       56.09      6.88 o 
  -5   1  11       51.64       62.24      6.88 o 
  -4   1  11        0.00        5.06      4.70 o 
  -3   1  11       84.33       72.03      6.51 o 
  -2   1  11      137.12      146.99      6.88 o 
  -1   1  11      242.40      252.87      8.33 o 
   0   1  11       68.65       73.32      7.42 o 
   1   1  11        9.47        5.79      4.70 o 
   2   1  11       86.50       77.82      6.51 o 
   3   1  11       19.75       29.67      5.43 o 
   4   1  11        0.94        0.72      5.43 o 
   5   1  11       42.61       39.08      7.60 o 
   6   1  11       12.86       21.35      7.24 o 
   7   1  11        7.02        7.60      7.96 o 
   8   1  11       10.19       15.20      8.32 o 
 -10   2  11        6.38        6.15      7.96 o 
  -9   2  11        4.01        2.53      7.24 o 
  -8   2  11       18.93       12.30      7.60 o 
  -7   2  11        3.45        5.43      6.51 o 
  -6   2  11        6.50       11.22      5.43 o 
  -5   2  11       19.74       19.90      5.43 o 
  -4   2  11       31.01       27.50      5.43 o 
  -3   2  11       40.66       59.71      6.15 o 
  -2   2  11       25.72       23.16      5.07 o 
  -1   2  11        3.10       -2.53      4.70 o 
   0   2  11      634.49      564.35     10.17 o 
   1   2  11       73.40       73.11      6.15 o 
   2   2  11        0.44        2.89      5.06 o 
   3   2  11      115.70      149.13      8.33 o 
   4   2  11       10.02        6.15      5.79 o 
   5   2  11        6.00       10.13      5.79 o 
   6   2  11        1.49       -6.15      6.15 o 
   7   2  11        1.97        6.87      7.24 o 
   8   2  11        2.39       -3.62      8.68 o 
 -10   3  11        1.29       -4.34      8.32 o 
  -9   3  11       43.92       54.28      8.32 o 
  -8   3  11        6.71       20.62      6.51 o 
  -7   3  11      116.38      116.55      9.05 o 
  -6   3  11       53.51       51.38      6.51 o 
  -5   3  11      150.47      153.14      8.33 o 
  -4   3  11        2.18       12.30      5.06 o 
  -3   3  11      413.41      421.68     11.60 o 
  -2   3  11        8.89        0.36      5.07 o 
  -1   3  11      223.31      235.44      8.69 o 
   0   3  11        7.67        4.43      3.96 o 
   1   3  11       39.03       25.69      6.15 o 
   2   3  11      182.68      164.76      8.69 o 
   3   3  11        0.81       -5.06      5.79 o 
   4   3  11        5.45        9.41      6.51 o 
   5   3  11        0.58        0.00      6.51 o 
   6   3  11       13.79       15.92      7.60 o 
   7   3  11        0.74       -5.43      7.24 o 
   8   3  11        0.80       -7.60      7.96 o 
 -10   4  11        6.14       10.13      8.32 o 
  -9   4  11        4.59       11.22      7.60 o 
  -8   4  11        0.10       -4.34      6.87 o 
  -7   4  11        0.27       -0.72      6.15 o 
  -6   4  11       15.44       15.20      6.15 o 
  -5   4  11        0.88        3.98      5.43 o 
  -4   4  11       61.90       60.44      6.15 o 
  -3   4  11       26.59       34.01      5.79 o 
  -2   4  11      129.51      140.47      7.60 o 
  -1   4  11       36.92       44.87      6.15 o 
   0   4  11       52.93       41.86      4.35 o 
   1   4  11      336.26      289.92     10.15 o 
   2   4  11       71.15       49.94      6.51 o 
   3   4  11        0.36        2.53      5.79 o 
   4   4  11       52.16       50.30      6.88 o 
   5   4  11        4.12        9.77      6.51 o 
   6   4  11        0.38       -1.81      6.87 o 
   7   4  11        0.74       -7.60      7.60 o 
   8   4  11        0.05        6.87      7.96 o 
 -10   5  11        2.60        0.72      8.68 o 
  -9   5  11       31.54       39.44      9.05 o 
  -8   5  11        9.69        4.70      7.24 o 
  -7   5  11       32.35       32.93      6.87 o 
  -6   5  11       26.38       17.73      6.87 o 
  -5   5  11        5.39        2.17      5.79 o 
  -4   5  11       63.68       46.68      6.51 o 
  -3   5  11       54.33       65.86      6.15 o 
  -2   5  11      143.91      142.28      7.96 o 
  -1   5  11      230.30      239.78      9.42 o 
   0   5  11       33.43       40.85     10.67 o 
   1   5  11       95.37       88.31      6.88 o 
   2   5  11        9.55       10.49      5.79 o 
   3   5  11      207.05      203.51     10.14 o 
   4   5  11       50.21       60.07      7.96 o 
   5   5  11      138.77      138.64     10.50 o 
   6   5  11        2.41       10.13      7.24 o 
   7   5  11        0.33        2.53      6.87 o 
 -10   6  11        4.01       12.30      8.68 o 
  -9   6  11       11.69        1.09      8.32 o 
  -8   6  11        3.39       -3.62      7.96 o 
  -7   6  11        2.15        0.72      6.87 o 
  -6   6  11        0.31       17.37      5.79 o 
  -5   6  11        4.37       -4.34      6.15 o 
  -4   6  11        3.64        6.87      5.06 o 
  -3   6  11        0.13       -2.17      5.06 o 
  -2   6  11        7.19        2.89      5.07 o 
  -1   6  11       41.77       43.42      6.15 o 
   0   6  11        1.32        5.74      3.96 o 
   1   6  11      206.57      198.45      9.05 o 
   2   6  11        0.94       -0.72      5.43 o 
   3   6  11        0.30        2.53      6.15 o 
   4   6  11      100.27      110.39      9.05 o 
   5   6  11        1.67        6.15      7.24 o 
   6   6  11        8.44       -0.72      7.60 o 
   7   6  11        0.26       -5.06      7.60 o 
  -9   7  11        2.42       -8.68      8.68 o 
  -8   7  11        3.25       -5.06      7.60 o 
  -7   7  11        0.21        7.24      6.87 o 
  -6   7  11        0.10       -6.51      6.51 o 
  -5   7  11       53.53       53.56      7.60 o 
  -4   7  11        4.25        0.72      6.15 o 
  -3   7  11        2.63       12.30      5.06 o 
  -2   7  11       13.21        6.15      5.79 o 
  -1   7  11        2.90        0.36      5.43 o 
   0   7  11       49.40       55.51      4.73 o 
   1   7  11        1.52       -5.43      5.79 o 
   2   7  11       17.14       20.26      5.79 o 
   3   7  11       18.94       17.73      6.51 o 
   4   7  11        7.97       19.54      6.51 o 
   5   7  11        0.08       -5.43      7.60 o 
   6   7  11        8.89       21.35      7.60 o 
   7   7  11        2.82       -5.79      8.32 o 
  -9   8  11        2.80       -5.06      8.68 o 
  -8   8  11       22.03       17.73      8.68 o 
  -7   8  11        8.12        1.81      7.24 o 
  -6   8  11        3.68        3.62      6.87 o 
  -5   8  11       14.30       19.54      6.87 o 
  -4   8  11        2.15       14.83      6.15 o 
  -3   8  11        1.38       -2.53      6.15 o 
  -2   8  11       23.80       26.41      6.51 o 
  -1   8  11      121.95      131.76      8.69 o 
   0   8  11        3.50        1.60      4.73 o 
   1   8  11       10.10       10.13      6.51 o 
   2   8  11       38.96       24.97      6.87 o 
   3   8  11        9.21        7.60      6.51 o 
   4   8  11        9.71        1.09      7.24 o 
   5   8  11        3.03        0.72      7.96 o 
   6   8  11       12.49       15.20      8.32 o 
  -9   9  11        1.63       -9.04      9.04 o 
  -8   9  11        1.35       10.49      8.32 o 
  -7   9  11       32.61       31.12      9.05 o 
  -6   9  11       18.98       26.41      7.96 o 
  -5   9  11        0.44        1.09      7.24 o 
  -4   9  11       51.62       63.69      8.68 o 
  -3   9  11        7.06        3.26      6.87 o 
  -2   9  11       72.55       70.21      8.32 o 
  -1   9  11       28.10       49.93      7.96 o 
   0   9  11      331.18      326.69     23.55 o 
   1   9  11        0.65       -6.51      6.51 o 
   2   9  11       68.24       77.80      8.32 o 
   3   9  11        5.58        3.62      7.24 o 
   4   9  11        0.38        2.89      6.87 o 
   5   9  11        2.71       -5.43      7.24 o 
   6   9  11       19.96       21.35      9.04 o 
  -8  10  11       22.95       19.54      9.41 o 
  -7  10  11        5.61       11.22      7.96 o 
  -6  10  11       39.54       40.89      9.41 o 
  -5  10  11        3.86       15.92      6.87 o 
  -4  10  11      173.76      196.22     11.59 o 
  -3  10  11       21.51       17.00      7.96 o 
  -2  10  11      573.47      610.35     15.96 o 
  -1  10  11       38.72       44.14      7.96 o 
   0  10  11      102.95       95.76      8.14 o 
   1  10  11       51.73       38.72      8.32 o 
   2  10  11       13.77       10.85      7.24 o 
   3  10  11        6.72       13.39      7.60 o 
   4  10  11       16.08       23.88      7.96 o 
   5  10  11       11.59        9.41      8.68 o 
  -7  11  11        2.32        4.70      8.32 o 
  -6  11  11        8.73        6.51      7.96 o 
  -5  11  11       48.90       53.19      8.32 o 
  -4  11  11       10.65       14.83      8.32 o 
  -3  11  11        3.98       14.47      7.96 o 
  -2  11  11        4.26       15.19      7.60 o 
  -1  11  11        6.35       18.81      7.24 o 
   0  11  11       36.92       32.43      6.69 o 
   1  11  11        8.30        9.77      6.51 o 
   2  11  11        0.22       -2.17      6.87 o 
   3  11  11       32.58       33.65      8.32 o 
   4  11  11        2.51       11.94      7.60 o 
   5  11  11       13.98       20.62      8.68 o 
  -7  12  11        0.07       -9.04      9.04 o 
  -6  12  11        0.30       14.11      7.96 o 
  -5  12  11        2.82        0.72      8.68 o 
  -4  12  11       16.78        9.77      9.04 o 
  -3  12  11        5.57       -2.53      7.96 o 
  -2  12  11        4.12       -3.98      7.96 o 
  -1  12  11       34.68       42.33      8.68 o 
   0  12  11       23.76       24.41      5.56 o 
   1  12  11        5.86        1.81      7.24 o 
   2  12  11       84.85      102.41      9.77 o 
   3  12  11       16.58       13.02      8.32 o 
   4  12  11       18.74       19.54      9.41 o 
  -6  13  11        0.45       -6.51      8.68 o 
  -5  13  11        5.22        6.87      7.96 o 
  -4  13  11        5.15       11.22      7.60 o 
  -3  13  11       31.72       22.43      8.32 o 
  -2  13  11        2.50        1.81      7.96 o 
  -1  13  11       39.58       44.50      8.68 o 
   0  13  11        7.63        4.34      8.32 o 
   1  13  11        1.64        3.26      6.87 o 
   2  13  11       20.05       30.75      7.96 o 
   3  13  11        0.01        5.06      7.60 o 
  -4  14  11        0.33       -2.53      8.32 o 
  -3  14  11        0.00        3.98      8.32 o 
  -2  14  11        3.32        8.32      7.60 o 
  -1  14  11        2.03        3.62      7.60 o 
   0  14  11        0.60        1.81      7.24 o 
   1  14  11        8.66       -6.87      7.96 o 
   2  14  11        2.24       -7.60      7.60 o 
 -10   0  12        5.94       -0.36      7.96 o 
  -9   0  12       12.52       21.35      8.32 o 
  -8   0  12      105.80       85.42      8.69 o 
  -7   0  12      117.11      122.34      9.41 o 
  -6   0  12      110.06      108.22      9.05 o 
  -5   0  12      641.44      647.02     14.52 o 
  -4   0  12        0.18        9.41      5.06 o 
  -3   0  12      349.36      328.72     10.87 o 
  -2   0  12       73.17       80.71      6.51 o 
  -1   0  12      106.09       82.89      7.24 o 
   0   0  12      122.43      114.35     14.12 o 
   1   0  12       29.63       29.31      5.43 o 
   2   0  12       99.47       87.95      6.88 o 
   3   0  12      132.33      136.83      8.69 o 
   4   0  12       15.45       18.45      6.15 o 
   5   0  12       30.37       34.73      7.60 o 
   6   0  12        0.01       -0.36      7.24 o 
   7   0  12        2.51        1.81      7.60 o 
 -10   1  12        3.21        2.53      7.96 o 
  -9   1  12        2.86       -5.43      7.24 o 
  -8   1  12        0.70       -5.06      6.87 o 
  -7   1  12      146.68      141.90     10.14 o 
  -6   1  12       68.37       63.69      7.96 o 
  -5   1  12       63.30       66.59      7.24 o 
  -4   1  12      107.70      103.52      7.96 o 
  -3   1  12       86.65       84.33      7.24 o 
  -2   1  12       80.91       79.26      6.51 o 
  -1   1  12      133.63      124.18      7.60 o 
   0   1  12      260.37      262.43     11.59 o 
   1   1  12      138.46      132.14      7.60 o 
   2   1  12       58.09       43.79      6.15 o 
   3   1  12        9.25        6.51      5.79 o 
   4   1  12       13.16       11.22      6.51 o 
   5   1  12        3.33       -2.17      6.51 o 
   6   1  12        0.36       19.90      6.15 o 
   7   1  12        9.00       22.79      8.32 o 
 -10   2  12        0.38       10.13      7.60 o 
  -9   2  12        0.52       -7.96      7.96 o 
  -8   2  12        0.37       -2.53      7.24 o 
  -7   2  12        5.06        3.98      6.51 o 
  -6   2  12       12.94       18.45      6.51 o 
  -5   2  12       66.35       67.31      7.24 o 
  -4   2  12        0.44       -5.43      5.43 o 
  -3   2  12       53.33       54.28      6.88 o 
  -2   2  12       74.41       69.85      6.88 o 
  -1   2  12      222.03      184.36      9.05 o 
   0   2  12       47.64       41.99      5.61 o 
   1   2  12       78.42       77.09      7.60 o 
   2   2  12      206.73      187.58      9.05 o 
   3   2  12        0.03       -2.53      6.15 o 
   4   2  12       17.42       27.14      6.51 o 
   5   2  12        4.63       -6.51      6.87 o 
   6   2  12        7.20        9.41      7.60 o 
   7   2  12        1.13       -7.96      7.96 o 
 -10   3  12       11.54       18.09      8.68 o 
  -9   3  12        2.30        7.96      7.96 o 
  -8   3  12        1.88        6.15      6.87 o 
  -7   3  12        3.76        2.89      6.87 o 
  -6   3  12        0.04        7.60      5.79 o 
  -5   3  12        0.87       -3.26      5.79 o 
  -4   3  12       18.75       20.98      5.79 o 
  -3   3  12      562.98      564.15     13.42 o 
  -2   3  12       79.09       69.13      7.24 o 
  -1   3  12      547.74      567.76     12.70 o 
   0   3  12        1.47       -0.74      3.96 o 
   1   3  12      246.52      212.62      9.78 o 
   2   3  12        1.99       15.56      5.79 o 
   3   3  12      303.57      295.25     11.59 o 
   4   3  12        0.25        8.32      6.51 o 
   5   3  12        0.04        0.72      6.87 o 
   6   3  12        8.38       18.81      6.87 o 
   7   3  12        0.03       -6.51      7.60 o 
 -10   4  12        2.77        0.36      8.32 o 
  -9   4  12        4.71       -2.17      7.96 o 
  -8   4  12        6.15        8.32      7.60 o 
  -7   4  12        0.57        7.24      6.51 o 
  -6   4  12        0.16        5.43      5.79 o 
  -5   4  12       21.75       15.56      5.79 o 
  -4   4  12       26.34       26.05      6.15 o 
  -3   4  12      116.66      128.14      7.96 o 
  -2   4  12       57.01       44.15      6.88 o 
  -1   4  12       24.41       35.46      6.15 o 
   0   4  12      832.85      735.79     36.14 o 
   1   4  12      148.05      128.16      8.33 o 
   2   4  12       71.05       74.55      7.60 o 
   3   4  12        7.57        4.34      6.15 o 
   4   4  12       69.92       71.29      7.60 o 
   5   4  12        8.24       14.83      6.87 o 
   6   4  12        1.91        9.41      6.87 o 
   7   4  12        0.04        0.72      7.60 o 
 -10   5  12        0.36        0.36      8.68 o 
  -9   5  12        4.01       21.71      8.32 o 
  -8   5  12        1.22       -7.96      7.96 o 
  -7   5  12       10.35       19.54      7.24 o 
  -6   5  12       23.61       23.16      6.51 o 
  -5   5  12       33.61       45.59      6.87 o 
  -4   5  12       23.89       19.90      6.15 o 
  -3   5  12       18.69       28.22      6.15 o 
  -2   5  12       22.34       24.97      5.79 o 
  -1   5  12       94.57       97.00      7.96 o 
   0   5  12      104.30      108.67     10.32 o 
   1   5  12       19.80       17.37      5.79 o 
   2   5  12       20.41       18.09      6.51 o 
   3   5  12        5.22        1.81      6.51 o 
   4   5  12       40.77       35.46      7.96 o 
   5   5  12        2.17        8.32      6.87 o 
   6   5  12        7.02        6.15      7.24 o 
   7   5  12        4.20       -1.81      7.60 o 
  -9   6  12        0.00       10.85      8.32 o 
  -8   6  12        0.35       -8.32      8.32 o 
  -7   6  12        2.29       -4.34      6.87 o 
  -6   6  12        9.82       23.52      7.24 o 
  -5   6  12       18.32        7.24      6.87 o 
  -4   6  12       15.82        9.41      6.15 o 
  -3   6  12        0.30       -0.72      5.43 o 
  -2   6  12       60.84       73.10      7.60 o 
  -1   6  12      192.30      181.41      9.41 o 
   0   6  12       19.53       12.87      5.07 o 
   1   6  12        0.07        4.34      5.43 o 
   2   6  12      237.83      234.31     10.50 o 
   3   6  12       16.12       13.39      7.24 o 
   4   6  12       33.06       13.39      7.60 o 
   5   6  12        0.04        3.62      6.87 o 
   6   6  12        1.44        5.06      7.60 o 
   7   6  12        2.14       -8.68      8.68 o 
  -9   7  12        1.50        1.09      8.68 o 
  -8   7  12        0.03        0.00      7.96 o 
  -7   7  12        5.82       10.49      7.60 o 
  -6   7  12       71.33       69.12      9.05 o 
  -5   7  12       10.12       -0.36      6.87 o 
  -4   7  12       70.39       64.78      7.60 o 
  -3   7  12        1.50        5.06      6.15 o 
  -2   7  12      235.05      246.99     10.86 o 
  -1   7  12       22.65       22.07      6.87 o 
   0   7  12       75.09       62.60      9.95 o 
   1   7  12       25.55       30.03      6.15 o 
   2   7  12       39.11       30.39      7.60 o 
   3   7  12        0.06       -1.09      6.15 o 
   4   7  12       13.73        6.87      6.87 o 
   5   7  12        4.66        7.24      7.60 o 
   6   7  12        1.05       -5.43      7.96 o 
  -9   8  12        0.57       -5.79      9.04 o 
  -8   8  12       12.19       23.52      8.32 o 
  -7   8  12       14.10       17.73      8.32 o 
  -6   8  12       66.76       90.47      9.77 o 
  -5   8  12       22.77       38.71      7.60 o 
  -4   8  12        5.03       15.56      6.87 o 
  -3   8  12       72.80       64.78      8.32 o 
  -2   8  12        0.29       -0.72      6.87 o 
  -1   8  12      401.15      436.35     13.05 o 
   0   8  12        8.30        1.99      5.12 o 
   1   8  12       24.82       25.69      6.51 o 
   2   8  12        7.10        8.68      6.15 o 
   3   8  12       32.37       37.99      6.87 o 
   4   8  12        5.46       -2.89      7.24 o 
   5   8  12        0.95        5.43      7.24 o 
   6   8  12        9.79       21.35      8.32 o 
  -8   9  12        6.89       12.30      9.41 o 
  -7   9  12        1.31       -0.72      8.32 o 
  -6   9  12       23.30       25.69      9.05 o 
  -5   9  12        0.00       13.39      6.87 o 
  -4   9  12       88.56       89.75      9.77 o 
  -3   9  12        4.38        8.68      7.60 o 
  -2   9  12        0.92       -2.17      7.96 o 
  -1   9  12        0.61        7.60      7.60 o 
   0   9  12        0.96        0.35      6.69 o 
   1   9  12       78.32       55.73      7.96 o 
   2   9  12        0.09       -6.51      6.51 o 
   3   9  12       26.25       27.50      7.96 o 
   4   9  12        7.67        6.87      7.60 o 
   5   9  12       10.03       17.37      8.32 o 
  -7  10  12        6.71       23.52      8.68 o 
  -6  10  12        7.21       -6.15      8.68 o 
  -5  10  12        5.39        5.79      7.96 o 
  -4  10  12        3.85       10.13      7.96 o 
  -3  10  12       53.70       78.88      9.05 o 
  -2  10  12        0.37       -8.32      8.32 o 
  -1  10  12        0.04       10.13      7.60 o 
   0  10  12       67.07       64.47      9.77 o 
   1  10  12        1.68       14.47      6.87 o 
   2  10  12       19.91       18.09      7.60 o 
   3  10  12       25.70       21.35      8.32 o 
   4  10  12        9.58       14.83      7.96 o 
   5  10  12       23.49       27.14      9.41 o 
  -7  11  12        2.57        3.98      9.04 o 
  -6  11  12        4.70       17.73      8.32 o 
  -5  11  12        2.76       -1.45      8.32 o 
  -4  11  12       16.45       12.66      8.32 o 
  -3  11  12       31.01       30.75      8.68 o 
  -2  11  12       13.27        6.15      8.32 o 
  -1  11  12       20.90       44.86      7.96 o 
   0  11  12       83.55       96.08     14.84 o 
   1  11  12        0.07        1.45      6.87 o 
   2  11  12        4.44       13.75      7.24 o 
   3  11  12        5.49        2.17      7.96 o 
   4  11  12       23.00       13.75      9.77 o 
  -6  12  12       22.04       20.98      9.41 o 
  -5  12  12        0.40        9.41      8.32 o 
  -4  12  12       13.38       32.92      8.32 o 
  -3  12  12       13.93       10.13      8.32 o 
  -2  12  12       13.27       26.05      7.96 o 
  -1  12  12       13.34       10.85      7.60 o 
   0  12  12        5.15       11.63      9.95 o 
   1  12  12        0.52       -4.34      7.60 o 
   2  12  12        2.21        4.70      7.60 o 
   3  12  12        6.07        6.51      8.32 o 
  -5  13  12        5.70        3.62      9.41 o 
  -4  13  12        0.82       -5.79      8.68 o 
  -3  13  12       19.96       15.20      9.41 o 
  -2  13  12        7.60        1.45      8.32 o 
  -1  13  12        5.19        2.89      8.32 o 
   0  13  12        0.01       11.43      5.20 o 
   1  13  12        1.45        0.36      7.24 o 
   2  13  12        1.29        2.89      7.96 o 
  -3  14  12        0.19       -8.68      8.68 o 
  -2  14  12        0.35        7.96      9.04 o 
  -1  14  12        0.29       -1.45      8.32 o 
   0  14  12        0.37        6.33      5.37 o 
 -10   1  13        1.34       -2.53      8.32 o 
  -9   1  13        2.03       12.66      7.60 o 
  -8   1  13       33.66       34.37      8.32 o 
  -7   1  13      120.62      146.23      9.77 o 
  -6   1  13       21.64        1.81      7.60 o 
  -5   1  13        7.19        7.24      6.15 o 
  -4   1  13       59.59       52.83      7.60 o 
  -3   1  13       14.05       14.11      6.51 o 
  -2   1  13      784.82      828.72     15.62 o 
  -1   1  13       54.89       57.18      7.24 o 
   0   1  13      749.85      693.34     11.29 o 
   1   1  13      166.10      167.63      9.41 o 
   2   1  13      114.70      116.55      8.69 o 
   3   1  13       74.56       76.00      7.96 o 
   4   1  13       41.98       37.27      7.96 o 
   5   1  13        1.52       -2.89      7.24 o 
   6   1  13        0.60       -4.70      7.60 o 
   7   1  13        2.65       -1.09      7.96 o 
 -10   2  13       18.49       27.50      9.77 o 
  -9   2  13       30.91       31.84      7.96 o 
  -8   2  13       31.35       19.18      7.96 o 
  -7   2  13      148.82      146.61     10.86 o 
  -6   2  13       46.09       53.92      7.96 o 
  -5   2  13      368.75      359.47     12.68 o 
  -4   2  13        7.84        2.17      6.51 o 
  -3   2  13      888.04      886.46     16.71 o 
  -2   2  13      318.86      322.11     11.59 o 
  -1   2  13     1972.84     1851.62     23.37 o 
   0   2  13      171.59      154.57      8.87 o 
   1   2  13      220.42      195.20     10.14 o 
   2   2  13        0.82       -3.98      6.51 o 
   3   2  13      389.71      379.41     13.77 o 
   4   2  13        6.42       13.75      6.87 o 
   5   2  13       41.01       52.10      7.96 o 
   6   2  13       19.84       38.71      7.96 o 
   7   2  13       10.71       19.54      8.32 o 
  -9   3  13        1.80       -6.87      8.32 o 
  -8   3  13        8.27       17.00      7.60 o 
  -7   3  13       34.57       41.25      7.96 o 
  -6   3  13       13.50       17.73      7.24 o 
  -5   3  13      206.39      180.33     10.14 o 
  -4   3  13        0.00       -2.89      6.15 o 
  -3   3  13        0.51       -5.79      6.51 o 
  -2   3  13      177.47      189.37     10.14 o 
  -1   3  13        5.33        5.06      6.87 o 
   0   3  13       40.15       44.29      4.86 o 
   1   3  13        1.35       -6.51      6.51 o 
   2   3  13       32.32       27.50      6.87 o 
   3   3  13       49.59       41.25      7.96 o 
   4   3  13       69.81       68.39      7.96 o 
   5   3  13        0.04       -1.81      6.87 o 
   6   3  13        0.11       -7.60      7.60 o 
  -9   4  13        5.76       -1.81      7.96 o 
  -8   4  13       21.49        8.68      8.68 o 
  -7   4  13        2.85       14.11      6.51 o 
  -6   4  13        0.17        9.41      6.51 o 
  -5   4  13       11.84       -1.09      6.51 o 
  -4   4  13       13.65       22.07      5.79 o 
  -3   4  13       51.38       60.43      7.60 o 
  -2   4  13        0.93       -1.45      6.15 o 
  -1   4  13      150.64      161.83      9.41 o 
   0   4  13       95.80       76.94      7.42 o 
   1   4  13        9.19       10.85      6.15 o 
   2   4  13      113.77      106.78      8.69 o 
   3   4  13        6.51       -0.36      6.15 o 
   4   4  13        8.96       17.37      7.60 o 
   5   4  13        0.30        0.00      7.24 o 
   6   4  13        0.81       16.28      6.87 o 
  -9   5  13        0.79        0.36      7.96 o 
  -8   5  13        0.05        9.04      7.24 o 
  -7   5  13        9.16       11.94      7.60 o 
  -6   5  13        2.00        8.32      6.87 o 
  -5   5  13        1.71       -5.06      6.15 o 
  -4   5  13        3.29       -6.51      6.51 o 
  -3   5  13       52.76       52.83      7.24 o 
  -2   5  13       35.44       27.14      6.87 o 
  -1   5  13      325.25      340.94     12.32 o 
   0   5  13        4.92        0.92      4.47 o 
   1   5  13       10.19       22.79      5.79 o 
   2   5  13       31.24       24.24      6.87 o 
   3   5  13       22.78       19.54      7.24 o 
   4   5  13        7.27       19.17      6.87 o 
   5   5  13        9.62       22.43      6.87 o 
   6   5  13        4.11       -8.32      8.32 o 
  -9   6  13        3.82       -4.34      8.32 o 
  -8   6  13        1.25        9.04      7.24 o 
  -7   6  13        2.44       -7.60      7.60 o 
  -6   6  13        0.64       -0.72      6.87 o 
  -5   6  13        7.70        7.96      6.87 o 
  -4   6  13        2.47        3.26      6.87 o 
  -3   6  13       29.43       24.97      7.24 o 
  -2   6  13      149.27      148.43      9.41 o 
  -1   6  13       37.57       49.57      8.32 o 
   0   6  13       17.98        8.26      4.73 o 
   1   6  13       20.92       17.73      6.15 o 
   2   6  13       36.07       36.54      7.24 o 
   3   6  13        0.03       -6.51      6.51 o 
   4   6  13        0.73       11.58      6.87 o 
   5   6  13        2.69        5.06      7.60 o 
   6   6  13        0.09       -2.89      8.32 o 
  -8   7  13        0.09        7.24      8.32 o 
  -7   7  13        0.57        1.45      7.60 o 
  -6   7  13       60.81       65.86      8.68 o 
  -5   7  13        0.00        2.53      6.87 o 
  -4   7  13       43.84       61.15      8.32 o 
  -3   7  13       41.91       53.91      8.32 o 
  -2   7  13      136.33      148.78     10.14 o 
  -1   7  13        0.25        0.72      6.87 o 
   0   7  13       14.61       10.18      5.25 o 
   1   7  13        3.13       13.39      6.15 o 
   2   7  13        1.53        7.60      6.15 o 
   3   7  13        2.31        9.41      6.87 o 
   4   7  13        0.07        5.79      6.51 o 
   5   7  13        3.67        5.43      7.60 o 
  -8   8  13        2.21       19.54      7.96 o 
  -7   8  13       22.92       31.84      9.41 o 
  -6   8  13        1.50        3.62      7.60 o 
  -5   8  13       31.54       31.12      8.32 o 
  -4   8  13        9.89        2.53      7.60 o 
  -3   8  13      278.13      319.09     13.04 o 
  -2   8  13       29.81       51.74      8.32 o 
  -1   8  13      356.68      359.78     13.41 o 
   0   8  13        4.81        4.85      8.32 o 
   1   8  13      113.01      120.53      9.05 o 
   2   8  13        0.00       -6.87      6.87 o 
   3   8  13       40.66       36.54      8.32 o 
   4   8  13        0.92        9.41      6.87 o 
   5   8  13        1.29       -4.70      7.60 o 
  -7   9  13        7.60        7.96      9.04 o 
  -6   9  13       27.26       18.09      9.77 o 
  -5   9  13        0.62        4.70      8.32 o 
  -4   9  13       58.82       44.51      9.05 o 
  -3   9  13        0.41        6.15      7.96 o 
  -2   9  13      185.17      185.01     12.31 o 
  -1   9  13        0.24        5.06      7.24 o 
   0   9  13       39.63       33.35      9.95 o 
   1   9  13        2.39       -0.72      6.51 o 
   2   9  13       92.63       81.79      9.41 o 
   3   9  13        1.04       -0.72      7.24 o 
   4   9  13        3.96       -8.32      8.32 o 
  -7  10  13        0.13       -0.36      9.77 o 
  -6  10  13       66.34       76.71     10.86 o 
  -5  10  13        0.03        7.24      8.68 o 
  -4  10  13      110.80      119.07     11.22 o 
  -3  10  13       55.91       66.22      9.77 o 
  -2  10  13       10.16        6.15      7.96 o 
  -1  10  13        2.01        9.41      7.24 o 
   0  10  13        1.27       -3.01      5.10 o 
   1  10  13        0.40       -5.06      6.87 o 
   2  10  13        1.17       -7.96      7.96 o 
   3  10  13        5.80        3.62      7.96 o 
   4  10  13        3.96       -5.43      9.04 o 
  -6  11  13        4.85        7.24      9.77 o 
  -5  11  13       13.81       23.52      8.68 o 
  -4  11  13        1.21       12.66      7.96 o 
  -3  11  13        3.67        2.17      7.96 o 
  -2  11  13        0.99       -8.32      8.32 o 
  -1  11  13        1.00       -1.81      7.60 o 
   0  11  13        6.01        5.61      5.63 o 
   1  11  13        0.14       -2.17      6.87 o 
   2  11  13        7.53       11.58      8.32 o 
   3  11  13        0.44       -6.87      8.68 o 
  -5  12  13       49.01       61.87     10.49 o 
  -4  12  13        0.75        6.51      8.32 o 
  -3  12  13       70.40       74.54     10.49 o 
  -2  12  13       19.52       19.90      8.68 o 
  -1  12  13       17.04       32.56      7.60 o 
   0  12  13        2.52       -1.11      6.12 o 
   1  12  13       13.58       15.56      8.68 o 
   2  12  13       14.55       39.80      8.32 o 
  -3  13  13        0.36       17.37      8.32 o 
  -2  13  13        3.52        9.41      8.68 o 
  -1  13  13        0.94       -1.09      8.32 o 
   0  13  13        2.06        8.94     11.22 o 
  -9   0  14        4.41        7.96      7.96 o 
  -8   0  14       38.69       50.29      9.05 o 
  -7   0  14       20.27       36.54      8.32 o 
  -6   0  14      445.56      438.92     14.50 o 
  -5   0  14       83.95       76.00      8.69 o 
  -4   0  14        0.11       -3.98      6.51 o 
  -3   0  14     1175.58     1136.56     20.37 o 
  -2   0  14      261.07      226.02     11.23 o 
  -1   0  14      247.77      245.20     10.50 o 
   0   0  14        3.36        8.66      4.73 o 
   1   0  14      103.56       93.74      8.32 o 
   2   0  14       12.11        1.45      6.51 o 
   3   0  14        1.16        1.09      6.87 o 
   4   0  14       31.74       34.37      7.60 o 
   5   0  14        4.93       21.35      6.87 o 
   6   0  14        0.31        8.68      7.60 o 
  -9   1  14        0.00       11.94      7.96 o 
  -8   1  14        6.54        0.72      7.96 o 
  -7   1  14       89.68       77.45     10.13 o 
  -6   1  14       12.23        9.04      7.96 o 
  -5   1  14      106.06       97.36      9.05 o 
  -4   1  14       28.64       46.67      7.24 o 
  -3   1  14       98.02      104.96      8.69 o 
  -2   1  14      252.67      235.06     10.87 o 
  -1   1  14      293.98      260.83     11.23 o 
   0   1  14       65.75       49.38      7.68 o 
   1   1  14      174.35      187.90     10.14 o 
   2   1  14      134.93      134.66      9.77 o 
   3   1  14        4.07       16.28      6.87 o 
   4   1  14        0.73       23.15      6.51 o 
   5   1  14        0.00       -1.45      7.24 o 
   6   1  14        0.02        0.72      7.96 o 
  -9   2  14        0.00       10.49      7.96 o 
  -8   2  14        2.59        2.53      7.60 o 
  -7   2  14        0.63       10.49      7.24 o 
  -6   2  14       12.41       15.56      7.24 o 
  -5   2  14        4.33       -0.72      7.24 o 
  -4   2  14       49.72       40.17      7.96 o 
  -3   2  14       28.62       34.01      7.96 o 
  -2   2  14       53.29       51.38      7.96 o 
  -1   2  14       17.61       10.85      7.60 o 
   0   2  14       26.76       25.01      5.12 o 
   1   2  14       43.83       32.20      7.60 o 
   2   2  14       97.78       87.59      8.69 o 
   3   2  14        2.85       10.13      7.24 o 
   4   2  14       38.41       51.74      7.96 o 
   5   2  14        3.76       -3.62      7.60 o 
   6   2  14        0.00       -4.34      7.60 o 
  -9   3  14        0.10       -6.15      8.68 o 
  -8   3  14       15.49        6.15      8.32 o 
  -7   3  14        0.08        4.34      7.24 o 
  -6   3  14       55.15       60.79      8.68 o 
  -5   3  14        7.92        3.98      7.60 o 
  -4   3  14       64.62       72.38      8.69 o 
  -3   3  14       81.56       80.34      9.05 o 
  -2   3  14      242.80      229.98     11.23 o 
  -1   3  14       55.00       47.40      7.96 o 
   0   3  14       34.56       34.08     13.21 o 
   1   3  14       44.75       31.12      7.24 o 
   2   3  14       63.38       71.65      8.32 o 
   3   3  14       18.30       19.54      7.60 o 
   4   3  14        1.83        6.87      6.15 o 
   5   3  14        0.05       -5.06      7.96 o 
   6   3  14       17.29       37.63      8.32 o 
  -9   4  14       28.22       22.79      9.41 o 
  -8   4  14        1.83        0.00      7.96 o 
  -7   4  14       24.48        7.60      8.32 o 
  -6   4  14       83.54       76.00      9.05 o 
  -5   4  14       18.43       20.26      7.60 o 
  -4   4  14        9.62       15.20      6.51 o 
  -3   4  14       22.57       19.54      7.24 o 
  -2   4  14      393.57      417.12     13.77 o 
  -1   4  14      204.08      186.48     10.86 o 
   0   4  14       79.65       73.85     11.40 o 
   1   4  14        6.58       -2.17      6.51 o 
   2   4  14        0.11       -5.43      6.51 o 
   3   4  14       12.43       17.73      6.87 o 
   4   4  14        2.58        0.00      6.87 o 
   5   4  14        4.32        6.15      7.24 o 
   6   4  14        0.00       -4.34      7.96 o 
  -9   5  14        0.07        0.36      8.68 o 
  -8   5  14        0.40        8.32      7.24 o 
  -7   5  14       21.55       31.84      7.96 o 
  -6   5  14        1.13        5.43      7.24 o 
  -5   5  14        7.12        2.89      7.24 o 
  -4   5  14       21.69       33.29      7.24 o 
  -3   5  14        0.53       14.11      6.15 o 
  -2   5  14       44.93       49.21      8.32 o 
  -1   5  14        5.61       -1.45      6.87 o 
   0   5  14        1.24        2.09      8.86 o 
   1   5  14       58.35       46.32      7.24 o 
   2   5  14       30.10       36.18      6.87 o 
   3   5  14        9.99        3.26      7.24 o 
   4   5  14        0.91        9.41      7.60 o 
   5   5  14        0.04       16.28      6.87 o 
  -8   6  14        4.08        4.70      8.32 o 
  -7   6  14        3.94       25.32      7.96 o 
  -6   6  14        4.84       -3.62      7.60 o 
  -5   6  14        0.02       -1.81      6.87 o 
  -4   6  14        1.40        3.98      6.51 o 
  -3   6  14       59.66       62.60      8.68 o 
  -2   6  14       20.75       19.90      7.96 o 
  -1   6  14       46.01       37.27      8.32 o 
   0   6  14        2.80       14.22      6.15 o 
   1   6  14       62.60       70.93      7.60 o 
   2   6  14        0.34       10.13      6.51 o 
   3   6  14        4.81        7.96      6.87 o 
   4   6  14        0.02        2.53      6.87 o 
   5   6  14        0.02       -7.60      7.60 o 
  -8   7  14       10.52        9.41      8.68 o 
  -7   7  14       13.11       11.22      8.68 o 
  -6   7  14        1.13        9.04      7.60 o 
  -5   7  14        6.45       13.02      7.60 o 
  -4   7  14       82.87       74.91      9.77 o 
  -3   7  14       18.54       17.73      7.24 o 
  -2   7  14      109.90      112.20      9.77 o 
  -1   7  14        1.65       19.54      6.87 o 
   0   7  14      183.58      192.22     15.21 o 
   1   7  14        0.97       17.00      6.15 o 
   2   7  14        0.09        3.26      6.87 o 
   3   7  14        3.56        0.36      6.87 o 
   4   7  14        1.61       -6.51      7.60 o 
   5   7  14        7.51       11.58      8.68 o 
  -7   8  14        6.58       -3.62      8.68 o 
  -6   8  14       23.12       19.54      9.05 o 
  -5   8  14        9.92       20.98      7.96 o 
  -4   8  14       17.67       21.71      8.32 o 
  -3   8  14        4.19        4.34      7.96 o 
  -2   8  14        0.08       -5.06      7.96 o 
  -1   8  14        0.37       -7.24      7.24 o 
   0   8  14        5.73        6.60      4.98 o 
   1   8  14        2.76       -7.24      7.24 o 
   2   8  14       16.93       22.43      7.60 o 
   3   8  14        0.07       10.49      6.87 o 
   4   8  14        1.31       12.66      7.24 o 
  -7   9  14        4.08        2.17      9.41 o 
  -6   9  14        0.06        6.87      8.32 o 
  -5   9  14       32.63       48.85      9.05 o 
  -4   9  14        0.55       -7.60      9.04 o 
  -3   9  14       56.09       53.92      9.77 o 
  -2   9  14        2.33       -3.62      8.68 o 
  -1   9  14       14.18       11.22      7.96 o 
   0   9  14        0.66       -3.51      6.15 o 
   1   9  14        3.50       11.58      6.87 o 
   2   9  14        8.65        4.70      7.60 o 
   3   9  14        0.35       -7.96      7.96 o 
  -6  10  14       20.73       26.41      9.77 o 
  -5  10  14       19.93       36.54      9.41 o 
  -4  10  14        4.19       11.94      8.32 o 
  -3  10  14        5.91       18.81      8.68 o 
  -2  10  14        2.07       -5.06      7.96 o 
  -1  10  14        0.95       10.85      7.60 o 
   0  10  14       12.59        7.05      5.63 o 
   1  10  14        0.00       -5.79      7.60 o 
   2  10  14        5.24        2.17      7.96 o 
   3  10  14        1.31        6.15      7.96 o 
  -5  11  14        5.22       -0.36      9.04 o 
  -4  11  14        9.20       14.83      9.04 o 
  -3  11  14        0.55       12.30      7.96 o 
  -2  11  14       36.82       33.29      9.41 o 
  -1  11  14       10.25       33.28      7.96 o 
   0  11  14       12.74       12.29      5.98 o 
   1  11  14        0.30       12.66      7.60 o 
   2  11  14       14.44       16.64      8.32 o 
  -3  12  14        8.44       17.37      8.68 o 
  -2  12  14        0.00        3.62      8.32 o 
  -1  12  14        2.80        5.79      8.32 o 
   0  12  14        2.07       -4.65      6.01 o 
  -9   1  15        5.54       13.39      8.32 o 
  -8   1  15       27.91       45.23      8.68 o 
  -7   1  15        0.41       -0.36      7.24 o 
  -6   1  15       12.96       33.28      7.60 o 
  -5   1  15       73.23       82.51      9.05 o 
  -4   1  15       23.46        5.07      7.60 o 
  -3   1  15       57.30       64.77      8.32 o 
  -2   1  15        0.00       -1.09      6.87 o 
  -1   1  15        8.22       11.58      6.51 o 
   0   1  15      122.73      119.34      7.63 o 
   1   1  15       76.51       81.43      8.32 o 
   2   1  15       28.31       39.80      7.60 o 
   3   1  15       17.09       -1.81      7.96 o 
   4   1  15        9.39       16.28      7.60 o 
   5   1  15        1.10        2.17      7.60 o 
  -8   2  15        2.32       10.49      7.96 o 
  -7   2  15        2.85       -8.32      8.32 o 
  -6   2  15       64.80       78.16      9.41 o 
  -5   2  15        0.07       13.39      6.87 o 
  -4   2  15        2.13        6.87      6.87 o 
  -3   2  15        2.04       -7.24      7.24 o 
  -2   2  15        0.02       -5.43      6.51 o 
  -1   2  15        9.76       -3.26      6.87 o 
   0   2  15      102.61      117.00      6.27 o 
   1   2  15       13.65       11.94      6.87 o 
   2   2  15       28.50       17.37      7.96 o 
   3   2  15        0.38        6.15      6.87 o 
   4   2  15        3.56        1.81      7.24 o 
   5   2  15        0.01       -8.32      8.32 o 
  -8   3  15        3.63        7.24      7.60 o 
  -7   3  15        4.57       14.47      7.96 o 
  -6   3  15       13.07       23.88      7.60 o 
  -5   3  15       11.67        6.87      7.60 o 
  -4   3  15      111.91      132.47     10.13 o 
  -3   3  15      227.22      203.15     11.95 o 
  -2   3  15        4.77       17.73      6.87 o 
  -1   3  15        7.80       -2.17      7.24 o 
   0   3  15        5.15       -2.17      5.12 o 
   1   3  15        3.48       -6.87      6.87 o 
   2   3  15       33.89       34.73      7.60 o 
   3   3  15       19.60       13.02      7.60 o 
   4   3  15        1.88       -6.87      7.60 o 
   5   3  15        2.48       10.85      7.24 o 
  -8   4  15        6.14        1.45      8.32 o 
  -7   4  15        9.02        0.36      8.32 o 
  -6   4  15        2.63       14.11      7.60 o 
  -5   4  15        8.51       26.77      7.24 o 
  -4   4  15       35.14       30.76      8.32 o 
  -3   4  15       42.98       50.30      8.32 o 
  -2   4  15       68.98       73.10      9.05 o 
  -1   4  15       29.79       30.03      7.24 o 
   0   4  15        3.03        0.09      4.73 o 
   1   4  15        6.08       -6.87      6.87 o 
   2   4  15        0.09        5.43      6.51 o 
   3   4  15        7.13       -1.45      7.24 o 
   4   4  15        5.79       -1.81      7.60 o 
   5   4  15        5.33       16.28      7.60 o 
  -8   5  15        0.28        2.89      8.32 o 
  -7   5  15        0.12        6.15      7.96 o 
  -6   5  15        0.55        1.09      7.60 o 
  -5   5  15        0.53        4.34      7.24 o 
  -4   5  15        0.72        4.34      7.24 o 
  -3   5  15       28.47       25.69      7.96 o 
  -2   5  15        9.09       14.83      7.60 o 
  -1   5  15        1.07       -1.09      7.60 o 
   0   5  15        1.27       -4.70      6.01 o 
   1   5  15        6.34        0.72      6.51 o 
   2   5  15        5.96        5.79      6.51 o 
   3   5  15        5.54        8.32      7.24 o 
   4   5  15        0.26       -7.96      7.96 o 
  -7   6  15        3.94        2.89      8.68 o 
  -6   6  15        0.50       -7.96      7.96 o 
  -5   6  15        4.43       -1.81      6.87 o 
  -4   6  15       14.25       -6.15      7.96 o 
  -3   6  15       40.57       51.38      8.32 o 
  -2   6  15        8.43       18.45      7.24 o 
  -1   6  15       56.04       56.45      8.68 o 
   0   6  15       10.16        9.41      5.12 o 
   1   6  15        8.01        2.53      7.24 o 
   2   6  15        5.49        2.17      7.24 o 
   3   6  15       20.70       22.07      7.60 o 
   4   6  15        2.32       -3.98      7.96 o 
  -7   7  15        0.01       -8.32      8.68 o 
  -6   7  15       14.58       29.67      8.32 o 
  -5   7  15        3.65       12.30      7.96 o 
  -4   7  15        0.15        5.79      7.24 o 
  -3   7  15        4.69        6.51      7.60 o 
  -2   7  15        4.26       13.39      7.24 o 
  -1   7  15       20.38       20.26      8.68 o 
   0   7  15        1.70       -4.54      6.51 o 
   1   7  15        7.05       -5.06      7.24 o 
   2   7  15        0.01        6.15      6.87 o 
   3   7  15        1.51       -8.32      8.32 o 
   4   7  15        0.47       -7.96      7.96 o 
  -6   8  15        9.96       25.33      8.68 o 
  -5   8  15        3.20       -8.68      8.68 o 
  -4   8  15       13.08       10.49      8.32 o 
  -3   8  15        1.63       -2.89      8.32 o 
  -2   8  15        0.11        6.87      7.96 o 
  -1   8  15        5.55        2.89      7.96 o 
   0   8  15        0.49       -2.81      5.24 o 
   1   8  15        3.48        9.77      6.51 o 
   2   8  15        0.00        1.09      7.24 o 
   3   8  15        1.79        0.72      7.96 o 
  -6   9  15        9.45        3.26      9.77 o 
  -5   9  15        1.11       -2.53      9.04 o 
  -4   9  15       22.04       15.92      9.41 o 
  -3   9  15       34.68       37.63      9.77 o 
  -2   9  15      116.92      138.26     11.94 o 
  -1   9  15       20.29       23.88      8.68 o 
   0   9  15       26.17       24.75      5.72 o 
   1   9  15        1.53        1.09      7.24 o 
   2   9  15        9.07       -4.34      9.04 o 
  -5  10  15       25.26       38.35     10.49 o 
  -4  10  15       30.84       14.83     10.49 o 
  -3  10  15       67.26       86.12     10.86 o 
  -2  10  15       11.42       11.22      9.04 o 
  -1  10  15       14.75       -8.32      9.04 o 
   0  10  15        0.91       -5.75      5.75 o 
   1  10  15        7.19       14.47      7.96 o 
  -3  11  15       17.22       31.11      9.04 o 
  -2  11  15        0.00        4.70      8.68 o 
  -1  11  15        0.01       -2.89      8.32 o 
   0  11  15        1.39        9.77      5.88 o 
  -8   0  16       62.70       62.24      9.77 o 
  -7   0  16      115.78       77.09     11.58 o 
  -6   0  16        3.88        3.98      7.96 o 
  -5   0  16       19.51       20.62      8.32 o 
  -4   0  16        3.16       18.45      7.60 o 
  -3   0  16        6.45       -6.51      7.60 o 
  -2   0  16      271.14      283.94     12.31 o 
  -1   0  16       80.85       84.32      8.32 o 
   0   0  16       13.58        4.56      5.43 o 
   1   0  16        5.96        0.36      6.87 o 
   2   0  16       64.69       67.31      8.68 o 
   3   0  16        0.05        1.81      7.24 o 
   4   0  16        0.42        1.45      7.96 o 
  -8   1  16        5.75        5.79      9.04 o 
  -7   1  16        2.70       30.03      8.32 o 
  -6   1  16        0.05       -1.81      8.32 o 
  -5   1  16       38.62       41.61      8.32 o 
  -4   1  16        9.21       13.39      7.96 o 
  -3   1  16       10.06       14.47      6.87 o 
  -2   1  16        6.29       13.39      6.87 o 
  -1   1  16        5.70        9.41      6.87 o 
   0   1  16        0.66        3.33     16.64 o 
   1   1  16        2.77        2.89      7.60 o 
   2   1  16        0.03        7.24      6.51 o 
   3   1  16       24.19       26.05      7.24 o 
   4   1  16        2.20       -1.81      8.32 o 
  -8   2  16        8.64        3.62      9.04 o 
  -7   2  16        9.56       12.66      7.96 o 
  -6   2  16       19.07        7.60      9.05 o 
  -5   2  16       15.65       19.90      8.68 o 
  -4   2  16        0.03        1.81      7.60 o 
  -3   2  16       43.85       40.89      8.68 o 
  -2   2  16       10.24       17.00      7.24 o 
  -1   2  16        4.43        3.62      6.87 o 
   0   2  16       12.15       11.76      5.37 o 
   1   2  16        5.14       -4.34      7.24 o 
   2   2  16        5.34        5.06      6.87 o 
   3   2  16        0.74        2.53      7.60 o 
   4   2  16        3.78       -6.87      7.96 o 
  -8   3  16        1.22        5.79      8.32 o 
  -7   3  16       18.79       -7.60      9.04 o 
  -6   3  16       13.04       15.56      8.68 o 
  -5   3  16       16.46       22.79      7.96 o 
  -4   3  16       67.09       85.76      9.05 o 
  -3   3  16      120.97      102.43     10.13 o 
  -2   3  16       33.92       28.58      7.96 o 
  -1   3  16        2.17        0.72      6.87 o 
   0   3  16       26.62       24.78      5.50 o 
   1   3  16        2.47       -6.87      7.24 o 
   2   3  16       11.14       10.85      7.96 o 
   3   3  16        1.81       -7.24      7.60 o 
   4   3  16        8.52       18.09      8.32 o 
  -7   4  16       12.18       16.64      8.32 o 
  -6   4  16        2.49        5.79      7.96 o 
  -5   4  16       53.66       66.58      9.41 o 
  -4   4  16        8.69        3.26      9.04 o 
  -3   4  16       10.22       10.13      7.96 o 
  -2   4  16       92.73       87.22     10.13 o 
  -1   4  16       19.90       18.81      7.60 o 
   0   4  16        0.10        4.99      5.43 o 
   1   4  16        0.68        5.79      6.87 o 
   2   4  16        4.66       -0.72      7.60 o 
   3   4  16        2.23        4.34      7.24 o 
   4   4  16        0.49       -8.68      8.68 o 
  -7   5  16        7.15       -7.24      9.04 o 
  -6   5  16        3.66       -3.62      8.32 o 
  -5   5  16        2.53        2.53      7.96 o 
  -4   5  16        0.06       -2.17      7.24 o 
  -3   5  16       23.75       34.73      8.32 o 
  -2   5  16        6.22       19.17      7.60 o 
  -1   5  16       26.38       29.67      8.32 o 
   0   5  16        5.87        0.00      5.12 o 
   1   5  16        0.97       -5.43      6.87 o 
   2   5  16        2.90       -0.72      6.51 o 
   3   5  16        0.30       -7.96      7.96 o 
  -7   6  16        1.71       -8.32      8.32 o 
  -6   6  16        0.76       -8.32      8.32 o 
  -5   6  16        0.23       -7.96      7.96 o 
  -4   6  16        9.68        9.04      7.96 o 
  -3   6  16        1.61       13.02      7.60 o 
  -2   6  16        6.79       14.11      7.96 o 
  -1   6  16        0.86       12.30      7.60 o 
   0   6  16       27.50       31.14      5.75 o 
   1   6  16        0.12       -4.34      7.24 o 
   2   6  16        1.46       10.49      6.15 o 
   3   6  16        3.47       -8.32      8.32 o 
  -6   7  16       15.31       13.75      9.04 o 
  -5   7  16        1.60        2.53      8.68 o 
  -4   7  16        0.05       -8.68      8.68 o 
  -3   7  16        6.35       20.98      7.96 o 
  -2   7  16        3.46        5.79      8.32 o 
  -1   7  16        6.06        3.26      8.32 o 
   0   7  16        7.36        9.36      5.61 o 
   1   7  16        0.46        2.53      6.87 o 
   2   7  16        0.45        0.36      7.96 o 
  -5   8  16        0.07        3.26      8.68 o 
  -4   8  16       34.03       37.27      9.41 o 
  -3   8  16        0.59        8.32      8.68 o 
  -2   8  16        6.62        2.17      7.96 o 
  -1   8  16        4.22        6.87      8.32 o 
   0   8  16        0.00        5.60      5.61 o 
   1   8  16        0.09        1.09      7.96 o 
   2   8  16        1.09       -6.51      7.96 o 
  -4   9  16        2.23        0.72      9.41 o 
  -3   9  16       20.06       31.48      9.77 o 
  -2   9  16        2.02       -7.60      9.41 o 
  -1   9  16       54.71       65.13     10.49 o 
   0   9  16        5.81        6.16     13.21 o 
   1   9  16        6.02       11.58      8.32 o 
  -2  10  16       28.60       32.92      9.77 o 
  -7   1  17        1.60        0.72      9.04 o 
  -6   1  17       30.43       26.77      9.41 o 
  -5   1  17       21.66       25.69      8.68 o 
  -4   1  17        1.68       -7.60      7.60 o 
  -3   1  17        3.09       -4.70      7.60 o 
  -2   1  17        0.00        4.70      6.87 o 
  -1   1  17        6.11       -1.45      7.24 o 
   0   1  17        1.76        8.97      5.50 o 
   1   1  17        1.75        1.81      7.60 o 
   2   1  17        2.23       18.09      7.60 o 
   3   1  17        7.67        3.26      8.32 o 
  -7   2  17       33.04       27.14      9.41 o 
  -6   2  17       53.55       44.15     10.86 o 
  -5   2  17       23.96       35.10      8.68 o 
  -4   2  17        5.24       20.98      7.24 o 
  -3   2  17       30.12       26.41      7.96 o 
  -2   2  17       51.10       66.58      8.68 o 
  -1   2  17        0.38        7.24      6.87 o 
   0   2  17        5.15        4.52      5.37 o 
   1   2  17       13.20       11.94      7.24 o 
   2   2  17       35.07       36.18      9.05 o 
   3   2  17       10.03        4.34      8.68 o 
  -7   3  17        0.56       -1.09      8.68 o 
  -6   3  17        6.24        5.06      9.04 o 
  -5   3  17        1.61       10.13      7.96 o 
  -4   3  17        0.54       -5.79      8.32 o 
  -3   3  17        1.97        3.62      7.24 o 
  -2   3  17       24.11       14.47      8.32 o 
  -1   3  17        2.18        9.77      7.60 o 
   0   3  17        1.57        2.37      5.10 o 
   1   3  17       14.50       15.20      7.96 o 
   2   3  17        3.59        8.32      7.60 o 
   3   3  17        0.03        2.53      8.32 o 
  -6   4  17        0.74       19.17      7.96 o 
  -5   4  17        1.11        0.00      8.32 o 
  -4   4  17        4.24        5.06      8.32 o 
  -3   4  17        2.38       -7.96      7.96 o 
  -2   4  17       40.52       62.96      9.05 o 
  -1   4  17        0.66       -3.26      7.60 o 
   0   4  17        2.07        6.38      9.41 o 
   1   4  17        3.63        5.79      7.24 o 
   2   4  17        9.00       -1.09      8.32 o 
  -6   5  17        3.33       14.83      8.32 o 
  -5   5  17        1.41       14.11      7.96 o 
  -4   5  17        2.79       -1.81      8.32 o 
  -3   5  17       19.94       18.45      9.05 o 
  -2   5  17        1.10       -8.68      8.68 o 
  -1   5  17        4.95        3.26      7.60 o 
   0   5  17        3.55        7.77      5.24 o 
   1   5  17        0.42       17.73      6.51 o 
   2   5  17        6.44        5.43      7.60 o 
  -5   6  17        4.41        1.45      9.41 o 
  -4   6  17       15.10       18.09      9.04 o 
  -3   6  17       18.08       27.86      9.04 o 
  -2   6  17       47.88       42.70      9.77 o 
  -1   6  17        1.34        5.43      7.96 o 
   0   6  17        3.19       -5.63      5.63 o 
   1   6  17        4.12        0.72      7.24 o 
  -4   7  17        2.43        4.70      8.68 o 
  -3   7  17        0.01       -8.68      8.68 o 
  -2   7  17        2.05       -7.96      9.04 o 
  -1   7  17        0.57       -1.09      7.96 o 
   0   7  17        0.12        1.54      5.24 o 
   1   7  17        2.30       -2.89      8.32 o 
  -3   8  17        1.29        1.45      8.32 o 
  -2   8  17        0.02       11.21      7.96 o 
  -1   8  17        1.39       14.83      7.60 o 
  -6   0  18        0.05       -2.89      8.68 o 
  -5   0  18       85.14       92.28     10.86 o 
  -4   0  18       17.70       18.81      9.04 o 
  -3   0  18       15.89        6.51      7.96 o 
  -2   0  18        0.55        2.53      6.87 o 
  -1   0  18        2.45        1.09      7.24 o 
   0   0  18       21.99       18.11      7.42 o 
   1   0  18        0.19       -7.96      7.96 o 
  -6   1  18        6.33        1.09      8.68 o 
  -5   1  18        1.46        1.45      8.32 o 
  -4   1  18        3.04       15.92      7.96 o 
  -3   1  18        0.53        8.68      7.24 o 
  -2   1  18        0.17       -7.60      7.60 o 
  -1   1  18        5.87       11.58      7.60 o 
   0   1  18        0.13       -5.06      5.37 o 
   1   1  18       24.13       24.96      9.77 o 
  -5   2  18        2.03       -0.36      8.32 o 
  -4   2  18       10.60       32.56      7.60 o 
  -3   2  18        0.60       11.58      7.24 o 
  -2   2  18        0.04        1.45      7.60 o 
  -1   2  18        1.73       -8.32      8.32 o 
   0   2  18        0.72        4.33      5.10 o 
   1   2  18        3.36        6.15      7.60 o 
  -5   3  18       28.82       28.94      9.77 o 
  -4   3  18        0.31       -8.32      8.32 o 
  -3   3  18       11.56        5.43      8.32 o 
  -2   3  18        0.14       -7.96      7.96 o 
  -1   3  18        0.07        2.17      7.60 o 
   0   3  18        2.69       -5.35      5.35 o 
   1   3  18        4.85        3.98      8.32 o 
  -5   4  18        1.00       -9.04      9.04 o 
  -4   4  18        6.68       15.56      9.04 o 
  -3   4  18       12.24       13.39      8.68 o 
  -2   4  18        5.41       -0.36      7.96 o 
  -1   4  18       12.09        1.45      7.60 o 
   0   4  18        3.57       -2.85      5.50 o 
  -4   5  18        6.11       -0.72      8.68 o 
  -3   5  18        0.37       -3.98      9.04 o 
  -2   5  18       11.21       22.43      7.60 o 
  -1   5  18        0.79       -1.81      7.96 o 
   0   5  18        1.03        5.37      6.51 o 
  -3   6  18       15.18       11.94      9.77 o 
  -2   6  18        2.30       18.09      8.68 o 
  -3   1  19        0.11        5.79      7.60 o 
  -2   1  19        0.11        1.45      7.96 o 
  -1   1  19       27.42       39.44      8.68 o 
  -2   2  19        5.43       14.83      7.96 o 
                                                 
